# Supplementary material for: An Equine Model for Vaccination against a Hepacivirus: Insights into Host Responses to E2 Recombinant Protein Vaccination and Subsequent Equine Hepacivirus Inoculation
Source: Viruses. 2022 Jun 27;14(7):1401. doi: 10.3390/v14071401 (PMC9318657; doi:10.3390/v14071401)
Supplement: Supplementary file 1 [file viruses-14-01401-s001.zip]

Archive with 7 entries (7 files):
- Supplementary Figure S1.pdf
- Supplementary Figure S2 including VP4.jpg
- Supplementary study data.xlsx
- Supplementary Table S1.pdf
- Supplementary Table S2.pdf
- Supplementary Table S3 new grouping.xlsx
- Supplementary Table S4 new grouping.xlsx
