# Supplementary material for: An Equine Model for Vaccination against a Hepacivirus: Insights into Host Responses to E2 Recombinant Protein Vaccination and Subsequent Equine Hepacivirus Inoculation
Source: Viruses. 2022 Jun 27;14(7):1401. doi: 10.3390/v14071401 (PMC9318657; doi:10.3390/v14071401)
Supplement: Supplementary file 1 [file viruses-14-01401-s001.zip › Supplementary study data.xlsx]

## Sheet: 1. Serum metabolites
Project day	Pony ID	sample.material	1,2-Propandiol [mmol/L]	2-Hydroxybutyrat [mmol/L]	2-Hydroxyisobutyrat [mmol/L]	2,3-Butandiol [mmol/L]	3-Hydroxybutyrat [mmol/L]	4-Aminobenzoat [mmol/L]	Acetacetat [mmol/L]	Acetat [mmol/L]	Aceton [mmol/L]	Adenin [mmol/L]	Alanin [mmol/L]	Albumin [mmol/L]	alpha unges. KKE [mmol/L]	Ascorbat [mmol/L]	Aspartat [mmol/L]	beta-Hydroxy-Isovalerat [mmol/L]	Butyrat [mmol/L]	Cholin [mmol/L]	Citrat [mmol/L]	Dimethylamin [mmol/L]	Dimethylglycin [mmol/L]	Dimethylmalonat [mmol/L]	Dimethylsulfon [mmol/L]	Ethanol [mmol/L]	Ethanolamin [mmol/L]	Fettsaeuren [mmol/L]	Formiat [mmol/L]	ges. KKE [mmol/L]	Gesamtcholesterin [mmol/L]	Gesamtprotein [mmol/L]	Glukose [mmol/L]	Glukuronat [mmol/L]	Glutamat [mmol/L]	Glutamin [mmol/L]	Glycerin [mmol/L]	Glycin [mmol/L]	Glykoprotein Acetyl [mmol/L]	Glykoprotein Acetyl B [mmol/L]	Harnstoff [mmol/L]	Histidin [mmol/L]	Hypoxanthin [mmol/L]	Inosin [mmol/L]	Isobutyrat [mmol/L]	Isoleucin [mmol/L]	Isopropanol [mmol/L]	Kohlenstoffketten [mmol/L]	Kreatin [mmol/L]
-70	Vaccine Pony 1	serum	n.d.	n.d.	0.01	n.d.	0.079	n.d.	0.003	1.018	0.027	0.006	0.286	1.171	5.416	n.d.	n.d.	n.d.	n.d.	0.002	0.393	n.d.	n.d.	n.d.	0.247	n.d.	n.d.	0.237	0.016	34.29	0.453	0.506	3.97	n.d.	0.043	0.538	n.d.	0.388	0.614	0.52	1.624	0.05	n.d.	n.d.	n.d.	0.078	0.021	9.567	0.162
-70	Vaccine Pony 2	serum	n.d.	0.003	0.014	n.d.	0.147	n.d.	0.006	0.539	0.018	n.d.	0.306	1.232	4.815	n.d.	n.d.	n.d.	0.003	0.003	0.525	n.d.	n.d.	0	0.123	0.034	n.d.	0.178	0.041	31.87	0.454	0.486	4.953	n.d.	0.036	0.485	n.d.	0.334	0.657	0.673	1.469	0.083	n.d.	n.d.	0.009	0.083	0.063	9.814	0.059
-70	Vaccine Pony 3	serum	n.d.	0.004	0.004	n.d.	0.11	n.d.	0.006	1.499	0.036	n.d.	0.288	1.046	6.804	n.d.	n.d.	n.d.	0.008	n.d.	0.559	n.d.	0.002	0.001	0.275	0.007	n.d.	0.79	0.02	46.184	0.597	0.469	4.029	n.d.	0.053	0.425	n.d.	0.37	0.473	0.574	2.05	0.082	n.d.	n.d.	0.012	0.08	0.019	12.579	0.052
-70	Vaccine Pony 4	serum	n.d.	0.005	0.007	n.d.	0.095	n.d.	0.005	1.175	0.034	n.d.	0.223	1.197	6.632	n.d.	n.d.	n.d.	n.d.	n.d.	0.489	n.d.	n.d.	0.001	0.381	0.006	n.d.	0.636	0.018	47.847	0.639	0.487	3.881	n.d.	0.042	0.414	n.d.	0.464	0.715	0.628	1.49	0.107	n.d.	n.d.	0.01	0.076	0.02	12.466	0.166
-70	Control Pony 1	serum	n.d.	n.d.	0.012	0.01	0.148	n.d.	0.004	0.624	0.023	n.d.	0.308	1.201	7.094	n.d.	n.d.	n.d.	0.006	0.004	0.497	n.d.	n.d.	n.d.	0.68	0.007	n.d.	0.422	0.015	48.497	0.702	0.529	4.494	n.d.	0.044	0.416	n.d.	0.472	0.345	0.62	1.989	0.106	n.d.	n.d.	0.011	0.067	0.013	13.068	0.092
-70	Control Pony 2	serum	n.d.	0.003	0.006	n.d.	0.084	n.d.	0.007	0.628	0.032	n.d.	0.315	1.245	9.539	n.d.	n.d.	n.d.	n.d.	0.003	0.551	0.005	n.d.	0.001	0.606	0.006	n.d.	0.907	0.028	64.821	0.958	0.558	3.942	n.d.	0.041	0.434	n.d.	0.537	0.699	0.686	2.381	0.109	n.d.	n.d.	0.009	0.075	0.036	16.656	0.074
-56	Vaccine Pony 1	Serum	n.d.	0.004	0.009	n.d.	n.d.	n.d.	0.01	1.553	0.026	n.d.	0.27	1.274	5.672	n.d.	n.d.	n.d.	n.d.	0.002	0.259	n.d.	0.012	n.d.	0.212	0.355	n.d.	0.17	0.011	39.814	0.451	0.525	3.859	n.d.	0.07	0.407	0.054	0.506	0.638	0.597	1.806	0.057	n.d.	n.d.	0.009	0.085	0.022	11.526	0.132
-56	Vaccine Pony 2	Serum	n.d.	0.01	0.009	n.d.	0.117	n.d.	0.01	0.525	0.025	n.d.	0.294	1.215	4.732	0.023	0.024	n.d.	n.d.	0.009	0.117	n.d.	0.011	n.d.	0.153	0.013	n.d.	0.148	0.013	35.593	0.409	0.514	3.612	n.d.	0.064	0.42	0.049	0.377	0.596	0.686	2.695	0.094	n.d.	n.d.	0.009	0.085	0.043	11.392	0.05
-56	Vaccine Pony 3	Serum	n.d.	n.d.	0.007	n.d.	0.231	n.d.	0.016	0.976	0.022	n.d.	0.33	0.905	6.024	n.d.	n.d.	n.d.	n.d.	0.001	0.609	0.005	0.005	n.d.	0.132	0.039	0.049	n.d.	0.018	41.906	0.69	0.514	3.086	n.d.	0.146	0.393	0.291	0.678	0.557	0.837	2.084	0.113	n.d.	n.d.	0.017	0.13	0.004	15.554	0.186
-56	Vaccine Pony 4	Serum	n.d.	n.d.	0.009	n.d.	0.289	n.d.	0.021	1.706	0.029	n.d.	0.316	0.959	6.066	n.d.	n.d.	n.d.	n.d.	0.002	0.452	n.d.	n.d.	0.001	0.143	0.025	n.d.	0.173	0.018	44.468	0.696	0.518	3.039	n.d.	0.09	0.337	0.248	0.711	0.915	0.934	2.358	0.096	n.d.	n.d.	0.012	0.115	n.d.	14.943	0.203
-56	Control Pony 1	Serum	n.d.	n.d.	0.016	n.d.	0.132	n.d.	0.013	0.39	0.027	n.d.	0.248	1.107	6.943	n.d.	n.d.	n.d.	n.d.	0.003	0.439	0.004	0.009	n.d.	0.213	0.008	n.d.	0.586	0.008	48.052	0.629	0.508	3.86	n.d.	0.064	0.402	0.049	0.506	0.385	0.628	1.554	0.094	n.d.	n.d.	0.009	0.075	0.019	12.921	0.125
-56	Control Pony 2	Serum	n.d.	n.d.	0.006	n.d.	0.175	n.d.	0.011	0.527	0.02	n.d.	0.269	1.233	8.342	0.009	n.d.	n.d.	n.d.	0.004	0.373	n.d.	n.d.	n.d.	0.271	0.151	n.d.	0.296	0.009	56.306	0.826	0.531	2.888	n.d.	0.052	0.372	n.d.	0.572	0.601	0.462	1.56	0.113	n.d.	n.d.	0.009	0.086	0.004	15.757	0.087
-49	Vaccine Pony 1	Serum	n.d.	0.007	0.004	n.d.	0.159	n.d.	0.008	0.536	0.031	n.d.	0.262	1.347	5.339	n.d.	n.d.	n.d.	n.d.	0.002	0.477	n.d.	n.d.	0.001	0.075	n.d.	n.d.	0.055	0.017	36.428	0.419	0.551	3.863	n.d.	0.041	0.433	n.d.	0.37	0.687	0.499	2.267	0.041	n.d.	n.d.	n.d.	0.095	0.017	11.48	0.095
-49	Vaccine Pony 2	Serum	n.d.	n.d.	0.007	n.d.	0.116	n.d.	0.01	0.452	0.019	n.d.	0.223	1.262	4.565	n.d.	n.d.	n.d.	n.d.	0.009	0.35	n.d.	n.d.	n.d.	0.149	n.d.	n.d.	0.151	0.009	30.758	0.362	0.496	3.71	n.d.	0.066	0.372	n.d.	0.221	0.522	0.566	1.694	0.086	n.d.	n.d.	n.d.	0.071	n.d.	9.738	0.068
-49	Vaccine Pony 3	Serum	n.d.	0.01	0.004	0.008	0.212	n.d.	0.01	1.086	0.033	n.d.	0.182	1.145	5.95	n.d.	n.d.	n.d.	n.d.	n.d.	0.518	0.004	n.d.	n.d.	0.084	n.d.	n.d.	0.327	0.018	42.931	0.584	0.481	3.774	n.d.	0.043	0.35	0.043	0.387	0.673	0.568	1.522	0.07	n.d.	n.d.	n.d.	0.045	0.005	12.565	0.079
-49	Vaccine Pony 4	Serum	n.d.	0.008	0.007	n.d.	0.187	n.d.	0.01	0.89	0.043	n.d.	0.185	0.983	5.935	n.d.	n.d.	n.d.	n.d.	0.002	0.492	n.d.	n.d.	n.d.	0.087	n.d.	n.d.	0.625	0.011	42.28	0.503	0.445	3.429	n.d.	0.047	0.36	0.046	0.351	0.41	0.527	2.154	0.066	n.d.	n.d.	n.d.	0.073	0.358	11.694	0.054
-49	Control Pony 1	Serum	n.d.	0.009	0.006	n.d.	0.16	n.d.	0.014	0.822	0.024	n.d.	0.195	1.167	5.624	n.d.	n.d.	n.d.	n.d.	0.005	0.477	n.d.	0.011	n.d.	0.132	0.01	n.d.	0.256	0.01	40.371	0.511	0.483	3.599	n.d.	0.049	0.338	n.d.	0.3	0.555	0.619	1.734	0.083	n.d.	n.d.	0.011	0.045	0.01	11.164	0.082
-49	Control Pony 2	Serum	n.d.	n.d.	0.003	n.d.	0.164	n.d.	0.011	0.864	0.091	n.d.	0.298	1.237	8.259	n.d.	n.d.	n.d.	n.d.	0.002	0.45	0.004	0.008	0.001	0.257	n.d.	n.d.	0.676	0.007	59.369	0.805	0.515	3.984	n.d.	0.044	0.302	n.d.	0.454	0.625	0.608	1.558	0.1	n.d.	n.d.	n.d.	0.053	5.73	15.627	0.064
-42	Vaccine Pony 1	Serum	n.d.	n.d.	0.007	n.d.	0.147	n.d.	0.007	0.612	0.024	n.d.	0.292	1.485	6.009	n.d.	n.d.	n.d.	n.d.	n.d.	0.507	n.d.	0.012	n.d.	0.049	n.d.	n.d.	0.344	0.012	39.29	0.476	0.566	3.884	n.d.	0.028	0.546	n.d.	0.394	0.734	0.594	1.366	0.042	n.d.	n.d.	n.d.	0.084	0.004	11.681	0.092
-42	Vaccine Pony 2	Serum	n.d.	0.007	0.008	n.d.	0.145	n.d.	0.01	0.637	0.028	n.d.	0.265	1.266	4.985	n.d.	n.d.	n.d.	n.d.	0.006	0.416	0.003	0.01	n.d.	0.084	0.005	n.d.	0.441	0.013	32.556	0.347	0.505	4.011	n.d.	0.042	0.446	n.d.	0.259	0.519	0.449	1.845	0.095	n.d.	n.d.	0.013	0.065	n.d.	10.165	0.047
-42	Vaccine Pony 3	Serum	n.d.	n.d.	0.004	n.d.	0.185	n.d.	0.009	0.766	0.033	n.d.	0.226	1.254	7.786	n.d.	n.d.	n.d.	n.d.	n.d.	0.542	n.d.	n.d.	n.d.	0.112	0.008	n.d.	0.874	0.011	53.565	0.601	0.539	4.266	n.d.	0.033	0.445	n.d.	0.433	0.521	0.549	2.044	0.082	n.d.	n.d.	0.011	0.052	n.d.	14.596	0.052
-42	Vaccine Pony 4	Serum	n.d.	0.009	0.006	n.d.	0.122	n.d.	0.009	0.84	0.038	n.d.	0.192	1.241	7.518	n.d.	n.d.	n.d.	n.d.	n.d.	0.708	n.d.	0.012	n.d.	0.065	n.d.	0.011	0.71	0.016	52.504	0.668	0.531	3.688	n.d.	0.044	0.326	n.d.	0.31	0.491	0.541	1.886	0.075	n.d.	n.d.	n.d.	0.071	n.d.	13.838	0.038
-42	Control Pony 1	Serum	n.d.	0.011	0.008	n.d.	0.117	n.d.	0.007	0.781	0.027	n.d.	0.222	1.167	6.165	n.d.	n.d.	n.d.	n.d.	0.004	0.45	n.d.	n.d.	n.d.	0.126	0.009	n.d.	0.286	0.011	42.485	0.557	0.499	3.998	n.d.	0.033	0.381	n.d.	0.392	0.338	0.567	1.668	0.104	n.d.	n.d.	0.01	0.054	0.011	11.724	0.094
-42	Control Pony 2	Serum	n.d.	0.007	0.005	n.d.	0.195	n.d.	0.012	0.491	0.024	n.d.	0.273	1.258	8.546	n.d.	n.d.	n.d.	n.d.	0.004	0.543	0.003	0.01	0.001	0.266	n.d.	n.d.	0.733	0.023	58.288	0.836	0.544	4.243	n.d.	0.026	0.351	n.d.	0.431	0.594	0.607	1.789	0.116	n.d.	n.d.	n.d.	0.052	0.006	15.68	0.077
-35	Vaccine Pony 1	Serum	n.d.	0.004	0.005	0.002	0.097	n.d.	0.011	0.478	0.025	n.d.	0.265	1.315	5.623	n.d.	n.d.	n.d.	n.d.	0.001	0.502	n.d.	0.012	0.001	0.12	n.d.	n.d.	0.241	0.009	35.907	0.43	0.536	3.718	n.d.	0.04	0.497	n.d.	0.474	0.594	0.498	1.366	0.059	n.d.	n.d.	n.d.	0.085	0.006	11	0.161
-35	Vaccine Pony 2	Serum	n.d.	0.006	0.009	0.012	0.134	n.d.	0.01	0.621	0.021	n.d.	0.295	1.181	4.465	n.d.	n.d.	n.d.	n.d.	0.007	0.745	n.d.	0.009	n.d.	0.286	0.005	n.d.	0.285	0.017	32.367	0.359	0.495	4.038	n.d.	0.039	0.402	n.d.	0.317	0.478	0.585	2.211	0.109	n.d.	n.d.	0.012	0.102	n.d.	10.234	0.083
-35	Vaccine Pony 3	Serum	n.d.	n.d.	0.008	n.d.	0.245	n.d.	0.013	0.782	0.038	n.d.	0.308	1.217	7.301	n.d.	n.d.	n.d.	n.d.	n.d.	0.63	n.d.	0.012	0.001	0.1	0.008	n.d.	0.722	n.d.	51.935	0.684	0.546	3.928	n.d.	0.037	0.551	n.d.	0.532	0.526	0.597	2.48	0.097	n.d.	n.d.	0.008	0.077	0.004	14.227	0.094
-35	Vaccine Pony 4	Serum	n.d.	0.009	0.004	n.d.	0.075	n.d.	0.01	0.514	0.039	n.d.	0.305	1.202	7.089	0.012	n.d.	n.d.	n.d.	n.d.	0.546	0.004	0.011	0.001	0.097	0.007	n.d.	0.825	0.016	52.144	0.598	0.532	3.57	n.d.	0.047	0.368	n.d.	0.405	0.722	0.532	2.158	0.099	n.d.	n.d.	0.009	0.098	0.009	13.846	0.121
-35	Control Pony 1	Serum	n.d.	n.d.	0.009	n.d.	0.093	n.d.	0.012	0.38	0.021	n.d.	0.295	1.243	6.643	n.d.	n.d.	n.d.	n.d.	0.004	0.358	0.004	n.d.	n.d.	0.292	0.004	n.d.	0.393	0.012	45.008	0.581	0.523	4.446	n.d.	0.042	0.598	n.d.	0.397	0.322	0.576	1.728	0.106	n.d.	n.d.	0.009	0.097	0.01	12.368	0.105
-35	Control Pony 2	Serum	n.d.	0.003	0.005	n.d.	0.173	n.d.	0.014	0.452	0.022	n.d.	0.314	1.195	8.363	n.d.	n.d.	n.d.	0.007	0.004	0.61	n.d.	0.009	n.d.	0.396	0.009	n.d.	0.645	0.012	58.41	0.814	0.554	4.083	n.d.	0.05	0.495	n.d.	0.47	0.59	0.595	2.462	0.134	n.d.	n.d.	0.012	0.102	0.008	16.034	0.148
-28	Vaccine Pony 1	Serum	n.d.	n.d.	0.005	n.d.	0.137	n.d.	0.013	0.932	0.024	n.d.	0.281	1.262	5.289	n.d.	n.d.	n.d.	n.d.	0.002	0.291	n.d.	0.013	0.001	0.134	0.017	n.d.	0.314	0.018	35.15	0.409	0.512	3.761	n.d.	0.048	0.476	n.d.	0.382	0.579	0.571	3.386	0.063	n.d.	n.d.	0.011	0.092	0.011	10.584	0.127
-28	Vaccine Pony 2	Serum	n.d.	n.d.	0.009	n.d.	0.121	n.d.	0.005	0.345	0.027	n.d.	0.276	1.219	4.388	n.d.	n.d.	n.d.	n.d.	0.004	0.317	0.003	n.d.	0.001	0.312	n.d.	n.d.	0.358	0.015	32.775	0.377	0.514	4.09	n.d.	0.019	0.399	n.d.	0.334	0.536	0.586	2.225	0.085	n.d.	n.d.	n.d.	0.084	n.d.	10.209	0.122
-28	Vaccine Pony 3	Serum	n.d.	n.d.	0.003	n.d.	0.184	n.d.	0.011	0.617	0.032	n.d.	0.28	1.168	7.561	n.d.	n.d.	n.d.	n.d.	n.d.	0.557	n.d.	0.012	n.d.	0.121	0.006	n.d.	0.939	0.007	53.029	0.663	0.522	3.639	n.d.	0.04	0.499	n.d.	0.454	0.462	0.529	2.916	0.076	n.d.	n.d.	0.011	0.074	0.003	14.049	0.086
-28	Vaccine Pony 4	Serum	n.d.	0.011	0.005	n.d.	0.264	n.d.	0.01	0.621	0.038	n.d.	0.368	1.388	8.149	n.d.	n.d.	n.d.	n.d.	n.d.	0.561	n.d.	0.004	0.001	0.154	n.d.	n.d.	0.942	0.013	58.182	0.704	0.589	3.693	n.d.	0.036	0.436	n.d.	0.46	0.843	0.66	4.045	0.104	n.d.	n.d.	n.d.	0.091	0.014	15.408	0.142
-28	Control Pony 1	Serum	n.d.	0.004	0.009	n.d.	0.147	n.d.	0.013	0.301	0.02	n.d.	0.337	1.212	6.643	n.d.	n.d.	n.d.	n.d.	0.002	0.453	n.d.	0.009	n.d.	0.263	0.003	n.d.	0.528	0.008	46.23	0.607	0.536	4.135	n.d.	0.041	0.495	n.d.	0.375	0.342	0.595	1.586	0.106	n.d.	n.d.	0.012	0.091	n.d.	12.82	0.111
-28	Control Pony 2	Serum	n.d.	n.d.	0.006	n.d.	0.081	n.d.	0.011	0.54	0.036	n.d.	0.263	1.27	9.157	0.01	n.d.	n.d.	n.d.	0.004	0.525	n.d.	n.d.	n.d.	0.521	0.005	n.d.	0.811	0.017	60.472	0.818	0.565	4.674	n.d.	0.034	0.464	0.038	0.595	0.656	0.572	2.742	0.103	n.d.	n.d.	0.01	0.073	n.d.	16.559	0.081
-21	Vaccine Pony 1	Serum	n.d.	0.011	0.009	n.d.	0.168	n.d.	0.012	1.114	0.037	n.d.	0.214	1.414	6.175	n.d.	n.d.	n.d.	n.d.	n.d.	0.321	n.d.	n.d.	n.d.	0.294	n.d.	n.d.	0.359	0.017	42.904	0.524	0.599	4.705	n.d.	0.059	0.388	0.052	0.319	0.773	0.647	1.956	0.069	n.d.	n.d.	n.d.	0.097	0.077	12.482	0.108
-21	Vaccine Pony 2	Serum	0.006	n.d.	0.01	n.d.	0.178	n.d.	0.012	0.53	0.023	n.d.	0.25	1.23	4.891	n.d.	n.d.	n.d.	n.d.	0.003	0.023	n.d.	n.d.	n.d.	0.422	n.d.	n.d.	0.294	0.012	37.63	0.455	0.54	4.069	n.d.	0.025	0.338	n.d.	0.268	0.626	0.601	1.711	0.097	n.d.	n.d.	n.d.	0.072	0.033	11.352	0.036
-21	Vaccine Pony 3	Serum	n.d.	n.d.	0.005	n.d.	0.119	n.d.	0.012	0.692	0.03	n.d.	0.169	1.319	9.176	0.01	n.d.	n.d.	n.d.	n.d.	0.658	n.d.	n.d.	0.001	0.239	0.005	n.d.	1.069	0.01	66.807	0.858	0.613	3.87	n.d.	0.043	0.279	n.d.	0.363	0.614	0.584	2.474	0.077	n.d.	n.d.	0.012	0.071	n.d.	17.737	0.06
-21	Vaccine Pony 4	Serum	n.d.	n.d.	0.006	n.d.	0.161	n.d.	0.013	1.026	0.037	n.d.	0.095	1.083	7.67	n.d.	n.d.	n.d.	n.d.	n.d.	0.443	n.d.	0.008	n.d.	0.089	n.d.	n.d.	0.601	0.008	53.424	0.694	0.534	3.492	n.d.	0.054	0.151	0.036	0.299	0.512	0.42	1.51	0.068	n.d.	n.d.	n.d.	0.044	0.01	14.809	0.042
-21	Control Pony 1	Serum	n.d.	n.d.	0.015	n.d.	0.159	n.d.	0.007	0.446	0.024	0.006	0.209	1.004	6.184	n.d.	n.d.	n.d.	n.d.	0.003	0.458	n.d.	n.d.	n.d.	0.38	n.d.	n.d.	0.471	0.014	43.857	0.595	0.477	3.809	n.d.	0.043	0.289	n.d.	0.377	0.311	0.503	1.365	0.089	n.d.	n.d.	n.d.	0.066	n.d.	11.71	0.063
-21	Control Pony 2	Serum	n.d.	0.008	0.007	n.d.	0.213	n.d.	0.012	0.426	0.025	0.004	0.259	1.186	8.973	0.009	n.d.	n.d.	n.d.	0.004	0.453	n.d.	n.d.	0.001	0.621	0.007	n.d.	1.039	0.012	62.263	0.935	0.536	3.807	n.d.	0.03	0.336	n.d.	0.514	0.715	0.646	2.271	0.116	n.d.	n.d.	0.009	0.072	n.d.	16.315	0.056
-12	Vaccine Pony 1	Serum	n.d.	0.008	0.004	n.d.	0.168	n.d.	0.008	0.662	0.03	n.d.	0.308	1.414	5.586	n.d.	n.d.	n.d.	n.d.	n.d.	0.408	n.d.	0.01	n.d.	0.049	0.003	n.d.	0.051	0.012	36.604	0.459	0.558	3.565	n.d.	0.036	0.38	n.d.	0.383	0.645	0.573	1.678	0.053	n.d.	n.d.	0.011	0.068	n.d.	11.155	0.085
-12	Vaccine Pony 2	Serum	n.d.	0.01	0.009	n.d.	0.153	0.015	0.009	0.674	0.03	n.d.	0.324	1.308	5.204	0.01	n.d.	n.d.	n.d.	0.004	0.538	n.d.	0.011	n.d.	0.092	0.005	n.d.	0.382	0.012	36.11	0.389	0.532	4.278	n.d.	0.034	0.469	n.d.	0.308	0.487	0.554	1.289	0.086	n.d.	n.d.	0.016	0.085	n.d.	11.224	0.059
-12	Vaccine Pony 3	Serum	n.d.	0.004	0.007	n.d.	0.156	n.d.	0.018	1.329	0.036	n.d.	0.189	1.25	7.737	n.d.	n.d.	n.d.	n.d.	n.d.	0.812	0.003	0.011	n.d.	0.045	n.d.	n.d.	0.749	0.017	57.625	0.761	0.56	4.044	n.d.	0.042	0.381	n.d.	0.341	0.555	0.61	1.667	0.069	n.d.	n.d.	n.d.	0.046	n.d.	15.291	0.054
-12	Vaccine Pony 4	Serum	0.005	0.01	0.006	n.d.	0.156	n.d.	0.027	1.223	0.04	n.d.	0.236	1.468	9.221	0.016	n.d.	n.d.	n.d.	n.d.	0.594	0.005	0.014	n.d.	0.042	0.003	n.d.	0.724	0.025	65.01	0.843	0.629	4.191	n.d.	0.061	0.397	0.053	0.293	0.579	0.594	2.177	0.097	n.d.	n.d.	0.014	0.069	0.01	17.426	0.086
-12	Control Pony 1	Serum	n.d.	0.003	0.008	n.d.	0.194	n.d.	0.012	0.504	0.028	n.d.	0.263	1.17	6.657	0.013	n.d.	n.d.	n.d.	n.d.	0.559	0.004	n.d.	n.d.	0.108	n.d.	n.d.	0.513	0.008	47.261	0.626	0.534	4.297	n.d.	0.05	0.439	n.d.	0.309	0.323	0.565	0.98	0.094	n.d.	n.d.	n.d.	0.081	0.009	13.034	0.073
-12	Control Pony 2	Serum	n.d.	0.012	0.004	n.d.	0.135	n.d.	0.011	0.594	0.035	n.d.	0.311	1.374	10.108	0.013	n.d.	n.d.	n.d.	0.004	0.753	0.005	0.008	0.001	0.34	0.006	n.d.	0.905	0.017	70.117	1.009	0.612	4.12	n.d.	0.044	0.441	n.d.	0.626	0.705	0.643	1.933	0.122	n.d.	n.d.	0.01	0.095	0.004	18.246	0.106
-7	Vaccine Pony 1	Serum	n.d.	0.003	0.007	n.d.	0.189	n.d.	0.007	0.959	0.028	n.d.	0.244	1.475	6.124	n.d.	n.d.	n.d.	n.d.	0.002	0.412	n.d.	n.d.	n.d.	0.132	n.d.	n.d.	0.249	0.012	39.472	0.47	0.587	3.738	n.d.	0.035	0.379	n.d.	0.442	0.708	0.579	1.348	0.084	n.d.	n.d.	n.d.	0.08	0.005	11.658	0.146
-7	Vaccine Pony 2	Serum	n.d.	0.011	0.008	n.d.	0.149	n.d.	0.011	0.863	0.028	n.d.	0.151	1.197	4.679	n.d.	n.d.	n.d.	n.d.	0.003	0.403	n.d.	0.009	n.d.	0.14	n.d.	n.d.	0.356	0.013	31.988	0.34	0.474	3.543	n.d.	0.04	0.354	n.d.	0.241	0.437	0.48	1.71	0.077	n.d.	n.d.	n.d.	0.054	0.01	9.447	0.049
-7	Vaccine Pony 3	Serum	n.d.	0.005	0.006	n.d.	0.213	n.d.	0.017	2.416	0.035	n.d.	0.191	1.322	8.627	n.d.	n.d.	n.d.	n.d.	0.001	0.547	n.d.	0.011	n.d.	0.102	n.d.	n.d.	1.017	0.012	63.426	0.809	0.6	4.255	n.d.	0.048	0.414	0.041	0.447	0.582	0.608	2.329	0.081	n.d.	n.d.	n.d.	0.078	0.007	16.786	0.069
-7	Vaccine Pony 4	Serum	0.004	0.007	0.007	n.d.	0.124	n.d.	0.011	0.773	0.033	n.d.	0.197	1.218	7.851	n.d.	n.d.	n.d.	n.d.	0.001	0.639	n.d.	0.009	n.d.	0.028	n.d.	n.d.	0.523	0.015	55.246	0.73	0.538	3.565	n.d.	0.038	0.306	0.051	0.254	0.497	0.523	1.766	0.07	n.d.	n.d.	n.d.	0.057	0.003	14.876	0.081
-7	Control Pony 1	Serum	n.d.	n.d.	0.009	n.d.	0.183	n.d.	0.012	0.899	0.02	n.d.	0.234	1.181	7.009	n.d.	n.d.	n.d.	n.d.	0.002	0.673	n.d.	n.d.	n.d.	0.19	n.d.	n.d.	0.443	0.008	49.798	0.69	0.543	4.255	n.d.	0.046	0.353	n.d.	0.307	0.349	0.567	1.709	0.087	n.d.	n.d.	n.d.	0.053	n.d.	13	0.129
-7	Control Pony 2	Serum	n.d.	0.009	0.004	n.d.	0.139	n.d.	0.019	0.793	0.03	n.d.	0.185	1.208	8.889	n.d.	n.d.	n.d.	n.d.	0.004	0.703	n.d.	n.d.	n.d.	0.269	n.d.	n.d.	0.845	0.02	62.299	0.917	0.543	3.502	n.d.	0.039	0.335	n.d.	0.383	0.609	0.59	2.334	0.098	n.d.	n.d.	0.011	0.069	n.d.	16.077	0.123
-1	Vaccine Pony 1	Serum	n.d.	n.d.	0.009	n.d.	0.131	n.d.	0.011	0.988	0.036	n.d.	0.274	1.473	7.399	n.d.	n.d.	n.d.	n.d.	n.d.	0.376	n.d.	0.011	0.001	0.499	0.01	n.d.	0.708	0.014	48.322	0.512	0.626	4.096	n.d.	0.041	0.449	n.d.	0.466	0.636	0.649	2.075	0.07	n.d.	n.d.	0.01	0.099	0.03	13.078	0.202
-1	Vaccine Pony 2	Serum	n.d.	0.006	0.011	n.d.	0.235	n.d.	0.009	0.964	0.022	n.d.	0.19	1.12	5.139	n.d.	n.d.	n.d.	n.d.	0.003	0.59	n.d.	0.007	0.001	0.562	0.011	n.d.	0.325	0.012	33.872	0.412	0.481	3.209	n.d.	0.024	0.431	n.d.	0.323	0.299	0.523	2.379	0.064	n.d.	n.d.	0.014	0.046	0.046	10.061	0.08
-1	Vaccine Pony 3	Serum	n.d.	n.d.	0.009	n.d.	0.192	n.d.	0.016	1.554	0.028	n.d.	0.294	1.299	8.641	n.d.	n.d.	n.d.	n.d.	n.d.	0.532	n.d.	0.014	n.d.	0.357	0.008	n.d.	1.237	0.017	63.701	0.809	0.588	4.309	n.d.	0.059	0.507	n.d.	0.543	0.603	0.695	2.418	0.096	n.d.	n.d.	0.011	0.106	n.d.	16.571	0.174
-1	Vaccine Pony 4	Serum	n.d.	0.006	0.008	n.d.	0.193	n.d.	0.014	1.176	0.038	n.d.	0.257	1.204	9.017	n.d.	n.d.	n.d.	n.d.	n.d.	0.67	n.d.	n.d.	0.001	0.315	0.012	n.d.	1.507	0.021	65.487	0.802	0.555	3.551	n.d.	0.035	0.383	n.d.	0.33	0.583	0.647	3.745	0.077	n.d.	n.d.	0.018	0.08	0.005	15.752	0.132
-1	Control Pony 1	Serum	n.d.	n.d.	0.008	n.d.	0.134	n.d.	0.012	0.914	0.028	n.d.	0.251	1.159	6.973	0.012	n.d.	n.d.	n.d.	0.003	0.569	n.d.	0.008	n.d.	0.484	0.009	n.d.	0.535	0.013	50.285	0.683	0.533	3.94	n.d.	0.04	0.462	n.d.	0.354	0.364	0.607	2.461	0.09	n.d.	n.d.	0.016	0.059	0.04	12.885	0.169
-1	Control Pony 2	Serum	n.d.	0.006	0.005	n.d.	0.165	n.d.	0.013	0.898	0.033	n.d.	0.306	1.293	9.565	n.d.	n.d.	n.d.	n.d.	0.003	0.729	n.d.	0.009	0.001	0.515	0.007	n.d.	1.181	0.014	69.579	0.925	0.579	4.313	n.d.	0.03	0.43	0.063	0.508	0.733	0.737	2.568	0.093	n.d.	n.d.	0.014	0.091	0.005	17.65	0.11
7	Vaccine Pony 1	Serum	n.d.	n.d.	0.008	n.d.	0.207	n.d.	0.011	1.277	0.023	n.d.	0.31	1.433	6.204	n.d.	0.022	n.d.	n.d.	0.002	0.432	0.004	n.d.	n.d.	0.108	n.d.	n.d.	0.221	0.035	39.371	0.493	0.564	3.809	n.d.	0.064	0.541	n.d.	0.588	0.696	0.628	3.024	0.083	n.d.	n.d.	n.d.	0.097	0.004	11.701	0.181
7	Vaccine Pony 2	Serum	n.d.	0.004	0.009	n.d.	0.333	n.d.	0.017	1.262	0.024	n.d.	0.295	1.422	5.004	n.d.	n.d.	n.d.	n.d.	0.006	0.414	n.d.	0.01	n.d.	0.124	n.d.	n.d.	0.181	0.023	34.869	0.442	0.54	4.349	n.d.	0.064	0.553	n.d.	0.479	0.684	0.74	2.099	0.106	n.d.	n.d.	n.d.	0.11	0.047	11.234	0.099
7	Vaccine Pony 3	Serum	n.d.	n.d.	0.007	n.d.	0.22	n.d.	0.015	1.97	0.039	n.d.	0.21	1.361	8.947	n.d.	n.d.	n.d.	n.d.	n.d.	0.596	n.d.	n.d.	n.d.	0.127	0.009	n.d.	0.734	0.02	62.041	0.795	0.596	3.988	n.d.	0.087	0.451	n.d.	0.687	0.557	0.612	2.912	0.089	n.d.	n.d.	0.014	0.058	n.d.	16.151	0.125
7	Vaccine Pony 4	Serum	n.d.	0.01	0.009	n.d.	0.317	n.d.	0.008	1.137	0.038	n.d.	0.215	1.158	7.331	n.d.	n.d.	n.d.	n.d.	n.d.	0.504	n.d.	n.d.	0	0.062	0.007	n.d.	1.009	0.019	54.282	0.633	0.507	3.157	n.d.	0.058	0.28	n.d.	0.611	0.935	0.765	2.241	0.074	n.d.	n.d.	0.012	0.067	0.005	14.075	0.082
7	Control Pony 1	Serum	n.d.	0.006	0.01	n.d.	0.211	n.d.	0.01	1.198	0.031	n.d.	0.226	1.27	6.2	n.d.	n.d.	n.d.	n.d.	0.006	0.623	0.005	0.005	n.d.	0.175	0.006	n.d.	0.407	0.016	47.437	0.583	0.542	3.937	n.d.	0.071	0.391	n.d.	0.518	0.661	0.751	1.641	0.103	n.d.	n.d.	0.012	0.045	0.004	12.932	0.111
7	Control Pony 2	Serum	n.d.	0.007	0.005	n.d.	0.26	n.d.	0.018	0.882	0.044	n.d.	0.459	1.558	11.552	n.d.	n.d.	n.d.	n.d.	0.006	0.547	n.d.	n.d.	n.d.	0.251	n.d.	n.d.	1.143	0.024	77.586	1.039	0.657	5.469	n.d.	0.062	0.682	n.d.	0.665	0.89	0.828	3.137	0.117	n.d.	n.d.	n.d.	0.129	0.005	20.11	0.114
14	Vaccine Pony 1	serum	n.d.	n.d.	0.005	n.d.	0.236	n.d.	0.008	1.403	0.035	n.d.	0.343	1.193	4.756	n.d.	n.d.	n.d.	n.d.	0.005	0.35	n.d.	n.d.	0.002	0.115	n.d.	n.d.	0.185	0.01	30.517	0.343	0.47	3.944	n.d.	0.058	0.431	n.d.	0.545	0.586	0.564	1.776	0.07	n.d.	n.d.	n.d.	0.097	0.012	8.991	0.172
14	Vaccine Pony 2	serum	n.d.	n.d.	0.007	n.d.	0.227	n.d.	0.004	1.322	0.028	n.d.	0.282	1.111	3.692	n.d.	n.d.	n.d.	n.d.	0.011	0.431	n.d.	n.d.	n.d.	0.131	0.005	n.d.	0.272	0.008	25.2	0.29	0.435	3.824	n.d.	0.072	0.448	n.d.	0.43	0.516	0.594	1.531	0.078	n.d.	n.d.	0.014	0.065	0.011	7.978	0.113
14	Vaccine Pony 3	serum	n.d.	n.d.	0.004	n.d.	0.2	n.d.	0.009	2.03	0.041	n.d.	0.313	1.165	5.973	n.d.	n.d.	n.d.	n.d.	n.d.	0.543	n.d.	n.d.	n.d.	0.113	0.087	n.d.	0.322	0.016	43.326	0.576	0.485	3.871	n.d.	0.051	0.407	n.d.	0.482	0.693	0.623	2.263	0.077	n.d.	n.d.	0.015	0.08	0.013	12.32	0.07
14	Vaccine Pony 4	serum	n.d.	n.d.	0.003	n.d.	0.227	n.d.	0.006	1.8	0.041	n.d.	0.268	1.152	5.985	n.d.	n.d.	n.d.	n.d.	0.002	0.359	n.d.	n.d.	n.d.	0.104	0.008	n.d.	0.341	0.015	44.136	0.529	0.486	3.974	n.d.	0.063	0.313	n.d.	0.373	0.769	0.693	1.802	0.078	n.d.	n.d.	0.014	0.072	0.012	12.187	0.175
14	Control Pony 1	serum	n.d.	n.d.	0.007	n.d.	0.307	n.d.	0.005	1.667	0.026	n.d.	0.304	0.957	4.312	n.d.	n.d.	n.d.	n.d.	0.011	0.448	n.d.	n.d.	n.d.	0.243	0.008	n.d.	n.d.	0.015	31.587	0.459	0.446	4.03	n.d.	0.058	0.478	0.11	0.423	0.498	0.724	1.763	0.086	n.d.	n.d.	0.018	0.047	0.019	10.116	0.158
14	Control Pony 2	serum	n.d.	0.003	0.002	n.d.	0.27	n.d.	0.006	0.925	0.025	n.d.	0.299	1.101	7.151	n.d.	n.d.	n.d.	n.d.	0.004	0.194	n.d.	n.d.	0.001	0.28	0.01	n.d.	n.d.	0.017	45.852	0.709	0.459	5.225	n.d.	0.052	0.315	n.d.	0.497	0.533	0.599	2.308	0.067	n.d.	0.004	0.013	0.04	0.014	12.541	0.125
21	Vaccine Pony 1	Serum	n.d.	0.009	0.008	n.d.	0.133	n.d.	0.007	1.182	0.027	n.d.	0.162	1.259	5.343	n.d.	n.d.	n.d.	n.d.	0.002	0.083	n.d.	n.d.	n.d.	0.332	n.d.	n.d.	0.34	0.023	37.193	0.4	0.52	3.375	n.d.	0.054	0.365	n.d.	0.375	0.622	0.594	1.428	0.067	n.d.	n.d.	n.d.	0.057	0.01	10.598	0.112
21	Vaccine Pony 2	Serum	0.005	0.008	0.008	n.d.	0.22	n.d.	0.012	1.457	0.025	n.d.	0.145	1.153	4.326	n.d.	n.d.	n.d.	n.d.	0.006	0.403	n.d.	0.009	n.d.	0.524	n.d.	n.d.	0.229	0.016	33.983	0.369	0.501	3.561	n.d.	0.045	0.412	0.036	0.31	0.535	0.623	2.091	0.072	n.d.	n.d.	n.d.	0.058	0.141	10.362	0.102
21	Vaccine Pony 3	Serum	n.d.	0.002	0.007	n.d.	0.216	n.d.	0.018	2.087	0.029	n.d.	0.167	1.199	7.495	n.d.	n.d.	n.d.	n.d.	n.d.	0.657	n.d.	0.014	n.d.	0.392	n.d.	n.d.	0.721	0.012	55.319	0.738	0.552	4.078	n.d.	0.06	0.431	0.045	0.354	0.546	0.629	2.426	0.078	n.d.	n.d.	n.d.	0.065	0.027	14.812	0.038
21	Vaccine Pony 4	Serum	n.d.	0.008	0.009	n.d.	0.163	n.d.	0.017	1.566	0.04	n.d.	0.185	1.278	8.383	n.d.	n.d.	n.d.	n.d.	n.d.	0.657	n.d.	0.01	0.001	0.579	n.d.	n.d.	1.119	0.029	62.309	0.762	0.59	3.777	n.d.	0.046	0.398	0.058	0.377	0.589	0.652	1.719	0.078	n.d.	n.d.	n.d.	0.064	0.038	16.217	0.077
21	Control Pony 1	Serum	n.d.	0.004	0.013	n.d.	0.31	n.d.	0.007	0.817	0.023	n.d.	0.188	1.191	7.255	n.d.	n.d.	n.d.	n.d.	0.003	0.376	n.d.	n.d.	0.001	0.617	n.d.	n.d.	0.662	0.009	52.132	0.657	0.571	4.405	n.d.	0.059	0.385	0.043	0.397	0.393	0.716	3.32	0.086	n.d.	n.d.	n.d.	0.056	0.269	13.798	0.165
21	Control Pony 2	Serum	n.d.	0.011	0.005	n.d.	0.158	n.d.	0.016	0.836	0.032	n.d.	0.19	1.325	9.817	n.d.	n.d.	n.d.	n.d.	0.005	0.576	n.d.	0.012	0.001	0.561	n.d.	n.d.	0.967	0.02	70.29	0.996	0.617	3.643	n.d.	0.056	0.443	n.d.	0.596	0.674	0.738	2.833	0.098	n.d.	n.d.	n.d.	0.066	0.008	18.246	0.132
28	Vaccine Pony 1	Serum	n.d.	0.005	0.01	0.009	0.143	n.d.	0.009	0.818	0.023	n.d.	0.166	1.224	5.37	n.d.	n.d.	n.d.	n.d.	0.002	0.048	n.d.	0.01	n.d.	0.426	0.015	n.d.	0.305	0.015	35.727	0.403	0.528	3.891	n.d.	0.038	0.317	n.d.	0.37	0.545	0.537	1.615	0.07	n.d.	n.d.	0.01	0.051	n.d.	10.216	0.11
28	Vaccine Pony 2	Serum	n.d.	n.d.	0.007	n.d.	0.148	n.d.	0.008	0.478	0.027	n.d.	0.206	1.304	4.803	0.009	n.d.	n.d.	n.d.	0.006	0.315	n.d.	0.011	0.001	0.544	n.d.	n.d.	0.378	0.015	34.772	0.337	0.544	3.463	n.d.	0.071	0.389	0.06	0.245	0.607	0.636	3.085	0.073	n.d.	n.d.	n.d.	0.06	0.052	11.243	0.048
28	Vaccine Pony 3	Serum	n.d.	0.01	0.008	n.d.	0.236	n.d.	0.014	1.348	0.035	n.d.	0.216	1.101	7.242	n.d.	n.d.	n.d.	n.d.	n.d.	0.636	n.d.	0.011	n.d.	0.396	0.024	n.d.	0.826	0.014	53.407	0.673	0.538	4.054	n.d.	0.057	0.383	0.074	0.381	0.543	0.639	2.298	0.073	n.d.	n.d.	0.011	0.039	0.007	14.541	0.056
28	Vaccine Pony 4	Serum	n.d.	n.d.	0.007	n.d.	0.226	n.d.	0.017	1.503	0.044	n.d.	0.149	1.125	7.329	n.d.	n.d.	n.d.	n.d.	n.d.	0.764	0.004	0.01	0.001	0.502	n.d.	n.d.	0.975	0.018	54.386	0.627	0.516	3.127	n.d.	0.082	0.319	n.d.	0.345	0.48	0.569	2.382	0.079	n.d.	n.d.	n.d.	0.051	0.04	14.133	0.042
28	Control Pony 1	Serum	n.d.	n.d.	0.009	n.d.	0.262	n.d.	0.009	0.892	0.025	n.d.	0.216	0.997	5.94	n.d.	n.d.	n.d.	n.d.	0.004	0.599	0.004	n.d.	n.d.	0.594	0.007	n.d.	0.428	0.008	44.429	0.579	0.482	3.593	n.d.	0.041	0.312	0.039	0.322	0.305	0.604	2.42	0.082	n.d.	n.d.	0.014	0.052	0.024	11.546	0.117
28	Control Pony 2	Serum	n.d.	0.007	0.005	n.d.	0.246	n.d.	0.011	0.576	0.032	n.d.	0.261	1.19	8.385	n.d.	n.d.	n.d.	n.d.	0.006	0.645	n.d.	n.d.	0.001	0.757	n.d.	n.d.	0.728	0.02	60.4	0.836	0.534	3.379	n.d.	0.068	0.351	n.d.	0.525	0.633	0.636	3.001	0.103	n.d.	n.d.	n.d.	0.081	0.009	15.748	0.062
35	Vaccine Pony 1	Serum	n.d.	n.d.	0.009	n.d.	0.179	n.d.	0.011	1.516	0.026	n.d.	0.254	1.396	5.764	n.d.	n.d.	n.d.	n.d.	0.002	0.317	n.d.	n.d.	n.d.	0.494	0.009	n.d.	0.161	0.016	36.643	0.41	0.565	3.151	n.d.	0.068	0.33	n.d.	0.536	0.563	0.597	1.559	0.097	n.d.	n.d.	0.011	0.072	0.018	10.922	0.118
35	Vaccine Pony 2	Serum	n.d.	0.005	0.007	n.d.	0.228	n.d.	0.015	0.767	0.02	n.d.	0.204	1.218	4.423	n.d.	n.d.	n.d.	0.003	0.007	0.031	n.d.	n.d.	n.d.	0.549	n.d.	n.d.	0.139	0.016	31.168	0.367	0.513	3.443	n.d.	0.082	0.348	n.d.	0.355	0.445	0.551	1.314	0.093	n.d.	n.d.	n.d.	0.054	0.007	9.798	0.06
35	Vaccine Pony 3	Serum	n.d.	n.d.	0.006	n.d.	0.177	n.d.	0.018	1.464	0.026	n.d.	0.208	1.13	6.494	n.d.	n.d.	n.d.	n.d.	n.d.	0.631	n.d.	0.012	n.d.	0.445	0.004	n.d.	0.421	0.014	48.483	0.65	0.522	3.94	n.d.	0.071	0.324	n.d.	0.436	0.436	0.557	2.101	0.097	n.d.	n.d.	0.009	0.06	0.005	13.205	0.064
35	Vaccine Pony 4	Serum	n.d.	0.006	0.006	n.d.	0.221	n.d.	0.016	1.653	0.041	n.d.	0.112	1.122	6.409	n.d.	n.d.	n.d.	n.d.	n.d.	0.31	n.d.	n.d.	0.001	0.859	0.003	n.d.	0.864	0.011	46.212	0.48	0.493	3.486	n.d.	0.058	0.211	n.d.	0.208	0.459	0.596	2.056	0.067	n.d.	n.d.	0.009	0.042	0.006	12.613	0.047
35	Control Pony 1	Serum	n.d.	0.004	0.008	n.d.	0.166	n.d.	0.01	0.911	0.032	n.d.	0.207	1.143	6.339	n.d.	n.d.	n.d.	n.d.	0.005	0.754	0.004	n.d.	n.d.	0.461	n.d.	n.d.	0.511	0.007	45.464	0.54	0.54	3.962	n.d.	0.054	0.331	n.d.	0.377	0.351	0.611	1.716	0.091	n.d.	n.d.	n.d.	0.048	0.007	12.176	0.094
35	Control Pony 2	Serum	n.d.	n.d.	0.005	n.d.	0.38	n.d.	0.014	0.999	0.041	n.d.	0.251	1.271	9.182	n.d.	n.d.	n.d.	n.d.	0.008	0.694	n.d.	n.d.	n.d.	0.859	n.d.	n.d.	1.086	0.011	67.142	0.887	0.578	3.412	n.d.	0.076	0.367	n.d.	0.681	0.701	0.748	2.207	0.109	n.d.	n.d.	n.d.	0.088	0.002	17.399	0.079
42	Vaccine Pony 1	Serum	n.d.	n.d.	0.006	n.d.	0.123	n.d.	0.011	1.069	0.028	n.d.	0.172	1.339	6.082	n.d.	n.d.	n.d.	n.d.	0.002	0.277	n.d.	n.d.	0.001	0.396	0.117	n.d.	0.359	0.021	38.684	0.378	0.559	3.79	n.d.	0.037	0.409	0.053	0.522	0.439	0.509	1.878	0.083	n.d.	n.d.	0.008	0.078	n.d.	11.241	0.19
42	Vaccine Pony 2	Serum	n.d.	0.003	0.009	n.d.	0.209	n.d.	0.009	0.516	0.024	n.d.	0.146	1.241	4.479	0.013	n.d.	n.d.	n.d.	0.008	0.082	n.d.	0.009	n.d.	0.46	0.012	n.d.	0.297	0.019	33.664	0.381	0.526	3.532	n.d.	0.075	0.403	n.d.	0.382	0.427	0.574	2.187	0.08	n.d.	n.d.	0.011	0.068	n.d.	10.289	0.135
42	Vaccine Pony 3	Serum	n.d.	0.005	0.006	n.d.	0.208	n.d.	0.013	1.777	0.024	n.d.	0.146	1.023	6.611	n.d.	n.d.	n.d.	n.d.	n.d.	0.529	n.d.	n.d.	n.d.	0.383	0.005	n.d.	0.759	0.012	50.182	0.579	0.481	3.408	n.d.	0.058	0.357	n.d.	0.4	0.384	0.504	1.918	0.062	n.d.	n.d.	0.011	0.042	n.d.	13.305	0.057
42	Vaccine Pony 4	Serum	n.d.	0.005	0.006	n.d.	0.224	n.d.	0.021	2.532	0.039	n.d.	0.138	1.055	6.436	n.d.	n.d.	n.d.	n.d.	n.d.	0.628	n.d.	0.008	n.d.	0.839	0.016	n.d.	0.93	0.041	47.65	0.551	0.478	2.776	n.d.	0.061	0.246	0.028	0.241	0.376	0.535	1.697	0.064	n.d.	n.d.	0.015	0.059	n.d.	12.184	0.097
42	Control Pony 1	Serum	n.d.	0.007	0.009	n.d.	0.342	n.d.	0.011	1.07	0.025	n.d.	0.153	0.961	5.096	n.d.	n.d.	n.d.	n.d.	0.004	0.337	n.d.	0.008	n.d.	0.423	0.029	n.d.	0.346	0.008	36.987	0.514	0.446	3.546	n.d.	0.05	0.25	0.041	0.321	0.305	0.571	1.573	0.081	n.d.	n.d.	0.013	0.047	0.004	9.917	0.164
42	Control Pony 2	Serum	n.d.	n.d.	0.004	n.d.	0.175	n.d.	0.018	1.261	0.037	n.d.	0.204	1.146	8.371	n.d.	n.d.	n.d.	n.d.	0.005	0.6	n.d.	n.d.	0.001	0.605	0.013	n.d.	1.185	0.009	64.26	0.842	0.525	3.145	n.d.	0.049	0.379	0.048	0.557	0.634	0.661	1.583	0.091	n.d.	n.d.	0.012	0.06	0.005	15.943	0.131
49	Vaccine Pony 1	Serum	n.d.	0.007	0.006	n.d.	0.197	n.d.	0.012	0.949	0.029	n.d.	0.248	1.394	5.764	n.d.	n.d.	n.d.	0.003	0.003	0.34	n.d.	n.d.	n.d.	0.345	0.047	n.d.	0.387	0.021	39.775	0.428	0.59	3.622	n.d.	0.052	0.485	n.d.	0.372	0.709	0.637	1.278	0.091	n.d.	n.d.	0.009	0.106	0.006	12.015	0.159
49	Vaccine Pony 2	Serum	n.d.	0.003	0.006	n.d.	0.221	n.d.	0.009	0.65	0.023	n.d.	0.219	1.22	4.428	0.016	n.d.	n.d.	n.d.	0.009	0.034	0.004	0.007	0.001	0.494	0.249	n.d.	0.323	0.01	33.903	0.347	0.526	3.669	n.d.	0.092	0.388	n.d.	0.359	0.563	0.601	1.786	0.097	n.d.	n.d.	0.015	0.08	0.005	10.87	0.094
49	Vaccine Pony 3	Serum	n.d.	0.008	0.005	n.d.	0.133	n.d.	0.015	1.341	0.03	n.d.	0.241	1.31	8.025	n.d.	n.d.	n.d.	n.d.	n.d.	0.477	n.d.	n.d.	n.d.	0.348	0.007	n.d.	0.831	0.023	58.265	0.683	0.618	3.964	n.d.	0.08	0.49	n.d.	0.381	0.553	0.664	1.547	0.107	n.d.	n.d.	0.013	0.104	n.d.	16.818	0.044
49	Vaccine Pony 4	Serum	n.d.	0.007	0.005	n.d.	0.204	n.d.	0.013	1.914	0.044	n.d.	0.192	1.165	6.953	n.d.	n.d.	n.d.	n.d.	n.d.	0.703	n.d.	n.d.	n.d.	0.643	0.227	n.d.	0.883	0.024	51.582	0.608	0.519	2.96	n.d.	0.065	0.319	n.d.	0.249	0.496	0.602	1.794	0.081	n.d.	n.d.	0.015	0.099	0.007	13.562	0.09
49	Control Pony 1	Serum	n.d.	0.002	0.007	n.d.	0.209	n.d.	0.009	0.921	0.024	n.d.	0.258	1.151	5.161	n.d.	n.d.	n.d.	n.d.	0.005	0.289	n.d.	n.d.	0.001	0.6	0.02	n.d.	0.278	0.023	40.454	0.499	0.533	4.088	n.d.	0.067	0.383	n.d.	0.387	0.614	0.773	1.567	0.101	n.d.	n.d.	0.011	0.087	0.004	11.509	0.168
49	Control Pony 2	Serum	n.d.	0.013	0.004	n.d.	0.192	n.d.	0.011	1.08	0.043	n.d.	0.286	1.352	10.232	n.d.	n.d.	n.d.	n.d.	0.004	0.652	n.d.	0.013	n.d.	0.631	0.05	n.d.	1.289	0.029	76.282	1.044	0.627	3.886	n.d.	0.05	0.479	n.d.	0.591	0.825	0.747	1.137	0.128	n.d.	n.d.	0.012	0.099	0.004	19.306	0.09
56	Vaccine Pony 1	Serum	n.d.	n.d.	0.005	n.d.	0.157	n.d.	0.02	1.464	0.02	n.d.	0.194	1.135	4.429	n.d.	n.d.	n.d.	n.d.	n.d.	0.024	n.d.	0.008	0.001	0.375	0.004	n.d.	0.265	0.02	31.247	0.384	0.475	3.187	n.d.	0.047	0.381	n.d.	0.285	0.504	0.53	1.103	0.07	n.d.	n.d.	0.013	0.065	0.025	9.382	0.092
56	Vaccine Pony 2	Serum	n.d.	0.005	0.009	n.d.	0.152	n.d.	0.013	0.971	0.021	n.d.	0.194	1.181	4.714	n.d.	n.d.	n.d.	n.d.	0.004	0.541	n.d.	n.d.	n.d.	0.628	0.012	n.d.	0.121	0.016	34.913	0.421	0.539	3.97	n.d.	0.043	0.424	n.d.	0.338	0.337	0.578	2.478	0.083	n.d.	n.d.	0.011	0.073	0.134	10.892	0.088
56	Vaccine Pony 3	Serum	n.d.	n.d.	0.005	n.d.	0.18	n.d.	0.015	1.504	0.035	n.d.	0.202	1.141	7.954	n.d.	n.d.	n.d.	n.d.	n.d.	0.401	0.003	n.d.	0	0.38	0.003	n.d.	1.091	0.013	57.874	0.672	0.566	3.862	n.d.	0.096	0.433	n.d.	0.383	0.554	0.601	1.666	0.089	n.d.	n.d.	0.01	0.059	0.006	15.56	0.056
56	Vaccine Pony 4	Serum	n.d.	0.006	0.007	n.d.	0.234	n.d.	0.015	1.894	0.044	n.d.	0.199	1.306	8.52	n.d.	n.d.	n.d.	n.d.	n.d.	0.502	n.d.	0.009	0	0.642	0.012	n.d.	1.398	0.017	63.082	0.732	0.596	4.717	n.d.	0.058	0.303	n.d.	0.334	0.583	0.618	2.733	0.086	n.d.	n.d.	0.013	0.069	0.033	16.055	0.095
56	Control Pony 1	Serum	n.d.	0.003	0.006	n.d.	0.125	n.d.	0.013	0.788	0.024	n.d.	0.245	1.006	4.978	n.d.	n.d.	n.d.	n.d.	0.002	0.509	n.d.	0.01	n.d.	0.587	0.01	n.d.	0.598	0.008	36.81	0.428	0.459	3.792	n.d.	0.046	0.41	n.d.	0.429	0.481	0.627	1.261	0.087	n.d.	n.d.	0.011	0.068	0.008	10.094	0.208
56	Control Pony 2	Serum	n.d.	0.003	0.005	n.d.	0.197	n.d.	0.015	0.687	0.04	n.d.	0.317	1.328	9.763	n.d.	n.d.	n.d.	n.d.	0.004	0.574	0.005	n.d.	n.d.	0.848	0.008	n.d.	1.191	0.025	70.188	0.978	0.61	4.533	n.d.	0.04	0.441	n.d.	0.498	0.765	0.721	1.634	0.118	n.d.	n.d.	0.012	0.114	0.01	17.828	0.062
63	Vaccine Pony 1	Serum	n.d.	n.d.	0.008	n.d.	0.298	n.d.	0.016	1.298	0.038	n.d.	0.257	1.366	5.78	n.d.	n.d.	n.d.	n.d.	0.005	0.423	0.003	0.01	n.d.	0.152	n.d.	n.d.	0.237	0.021	40.012	0.474	0.588	3.151	n.d.	0.125	0.483	n.d.	0.523	0.483	0.651	2.692	0.099	n.d.	n.d.	n.d.	0.139	0.022	12.404	0.197
63	Vaccine Pony 2	Serum	n.d.	0.006	0.009	n.d.	0.187	n.d.	0.016	0.925	0.031	n.d.	0.255	1.303	4.721	n.d.	n.d.	n.d.	0.033	0.009	0.35	n.d.	n.d.	n.d.	0.268	0.012	0.056	0.291	0.024	36.788	0.345	0.586	4.039	n.d.	0.123	0.493	n.d.	0.472	0.532	0.74	3.66	0.102	n.d.	n.d.	0.016	0.158	0.059	12.002	0.173
63	Vaccine Pony 3	Serum	n.d.	0.006	0.006	n.d.	0.335	n.d.	0.035	1.3	0.039	n.d.	0.245	1.287	8.961	n.d.	0.034	n.d.	n.d.	0.003	0.484	n.d.	n.d.	0.001	0.057	0.008	0.02	0.979	0.013	67.902	0.825	0.642	3.533	n.d.	0.21	0.447	0.073	0.547	0.575	0.752	3.297	0.091	n.d.	n.d.	0.02	0.139	0.009	18.925	0.152
63	Vaccine Pony 4	Serum	n.d.	n.d.	0.007	n.d.	0.213	n.d.	0.019	1.486	0.054	n.d.	0.191	1.19	7.729	n.d.	n.d.	n.d.	0.08	n.d.	0.553	n.d.	n.d.	n.d.	0.205	0.013	0.068	1.009	0.014	59.27	0.681	0.563	3.213	n.d.	0.051	0.3	0.059	0.473	0.481	0.589	3.617	0.081	n.d.	n.d.	0.015	0.093	0.072	15.105	0.205
63	Control Pony 1	Serum	n.d.	0.002	0.012	n.d.	0.331	n.d.	0.02	1.313	0.031	n.d.	0.18	1.191	6.351	n.d.	n.d.	n.d.	n.d.	0.006	0.668	0.005	n.d.	n.d.	0.196	n.d.	n.d.	0.484	0.013	47.11	0.552	0.561	3.992	n.d.	0.064	0.398	n.d.	0.458	0.332	0.65	3.339	0.079	n.d.	n.d.	n.d.	0.097	0.011	12.554	0.191
63	Control Pony 2	Serum	n.d.	n.d.	0.006	n.d.	0.337	n.d.	0.019	0.93	0.056	n.d.	0.304	1.195	9.304	n.d.	n.d.	n.d.	0.023	0.005	0.603	0.004	n.d.	n.d.	0.261	0.008	n.d.	1.543	0.025	72.02	0.861	0.55	2.569	n.d.	0.109	0.429	n.d.	0.497	0.674	0.701	2.294	0.086	n.d.	n.d.	0.016	0.135	0.035	17.484	0.174
70	Vaccine Pony 1	Serum	n.d.	0.005	0.011	n.d.	0.142	n.d.	0.01	0.962	0.027	n.d.	0.18	1.334	5.706	n.d.	0.023	n.d.	0.08	0.004	0.371	n.d.	n.d.	0.001	0.116	0.021	n.d.	0.253	0.006	38.108	0.378	0.563	3.708	n.d.	0.061	0.379	0.047	0.508	0.451	0.588	2.718	0.075	n.d.	n.d.	0.01	0.084	0.074	11.096	0.14
70	Vaccine Pony 2	Serum	n.d.	n.d.	0.011	n.d.	0.256	n.d.	0.017	0.773	0.021	n.d.	0.161	1.168	4.123	n.d.	n.d.	n.d.	n.d.	0.012	0.024	n.d.	0.008	n.d.	0.148	0.004	n.d.	0.304	0.013	29.788	0.29	0.487	4.036	n.d.	0.049	0.319	n.d.	0.347	0.411	0.54	2.677	0.067	n.d.	n.d.	0.013	0.061	0.007	9.454	0.074
70	Vaccine Pony 3	Serum	n.d.	n.d.	0.006	n.d.	0.155	n.d.	0.016	1.148	0.031	n.d.	0.144	0.994	6.227	n.d.	n.d.	n.d.	n.d.	n.d.	0.599	n.d.	0.01	0.001	0.116	0.009	0.02	0.58	0.012	47.888	0.592	0.494	3.329	n.d.	0.079	0.38	0.029	0.491	0.42	0.551	2.885	0.056	n.d.	n.d.	0.012	0.052	0.008	12.86	0.063
70	Vaccine Pony 4	Serum	n.d.	n.d.	0.011	0.004	0.237	n.d.	0.015	1.645	0.043	n.d.	0.155	1.103	6.922	n.d.	n.d.	n.d.	0.075	n.d.	0.644	0.003	0.008	n.d.	0.358	0.022	n.d.	0.725	0.015	52.313	0.553	0.515	3.931	n.d.	0.051	0.286	0.045	0.511	0.392	0.508	2.406	0.064	n.d.	n.d.	0.01	0.062	0.081	13.22	0.086
70	Control Pony 1	Serum	n.d.	n.d.	0.014	n.d.	0.128	n.d.	0.009	0.833	0.027	n.d.	0.177	1.117	5.77	n.d.	n.d.	n.d.	n.d.	0.006	0.433	0.003	0.01	n.d.	0.341	0.013	n.d.	0.397	n.d.	41.437	0.457	0.516	3.983	n.d.	0.042	0.373	0.046	0.614	0.279	0.514	2.122	0.072	n.d.	n.d.	0.011	0.06	0.036	11.357	0.114
70	Control Pony 2	Serum	n.d.	0.004	0.004	n.d.	0.143	n.d.	0.012	0.63	0.039	n.d.	0.232	1.327	9.905	n.d.	n.d.	n.d.	n.d.	0.006	0.578	n.d.	n.d.	0.001	0.268	0.009	n.d.	1.42	0.019	72.274	0.89	0.6	3.371	n.d.	0.069	0.452	n.d.	0.587	0.712	0.747	2.641	0.082	n.d.	n.d.	0.011	0.079	0.01	18.058	0.116
78	Vaccine Pony 1	Serum	n.d.	n.d.	0.01	n.d.	0.223	n.d.	0.007	0.72	0.025	n.d.	0.174	1.219	4.995	n.d.	n.d.	n.d.	n.d.	0.004	0.322	n.d.	n.d.	n.d.	0.073	0.005	n.d.	0.014	0.008	33.107	0.391	0.506	2.71	n.d.	0.096	0.358	n.d.	0.553	0.378	0.509	2.168	0.078	n.d.	n.d.	0.011	0.065	0.006	9.859	0.11
78	Vaccine Pony 2	Serum	n.d.	n.d.	0.01	n.d.	0.234	n.d.	0.011	0.828	0.019	n.d.	0.146	1.145	4.039	n.d.	n.d.	n.d.	0.096	0.008	0.036	n.d.	n.d.	n.d.	0.05	0.034	0.018	n.d.	0.01	29.274	0.342	0.487	3.259	n.d.	0.091	0.339	0.041	0.456	0.436	0.526	1.939	0.074	n.d.	n.d.	0.011	0.058	0.174	9.022	0.052
78	Vaccine Pony 3	Serum	n.d.	0.004	0.007	n.d.	0.296	n.d.	0.016	1.322	0.03	n.d.	0.186	1.118	6.139	n.d.	n.d.	n.d.	0.004	0.002	0.652	0.003	0.009	n.d.	0.05	0.006	0.021	0.335	0.012	45.27	0.562	0.508	3.128	n.d.	0.153	0.409	n.d.	0.637	0.427	0.581	3.03	0.061	n.d.	n.d.	0.008	0.064	0.012	12.714	0.056
78	Vaccine Pony 4	Serum	n.d.	n.d.	0.008	n.d.	0.155	n.d.	0.015	1.051	0.036	n.d.	0.196	1.112	6.509	n.d.	n.d.	n.d.	n.d.	n.d.	0.538	0.003	0.009	n.d.	0.163	0.007	n.d.	0.535	0.015	47.665	0.563	0.497	2.993	n.d.	0.087	0.331	n.d.	0.491	0.419	0.573	2.128	0.079	n.d.	n.d.	0.011	0.068	0.018	12.711	0.067
78	Control Pony 1	Serum	0.004	n.d.	0.014	n.d.	0.242	n.d.	0.015	1.011	0.032	n.d.	0.204	1.172	5.833	n.d.	n.d.	n.d.	0.11	0.009	0.454	n.d.	0.01	n.d.	0.169	0.023	0.04	0.252	0.013	42.172	0.513	0.512	3.58	n.d.	0.112	0.357	0.033	0.625	0.3	0.576	1.797	0.085	n.d.	n.d.	0.01	0.054	0.217	11.138	0.077
78	Control Pony 2	Serum	n.d.	0.005	0.004	n.d.	0.444	n.d.	0.011	0.952	0.039	n.d.	0.256	1.341	9.785	n.d.	n.d.	n.d.	0.086	0.007	0.483	0.003	0.01	0.001	0.219	0.04	n.d.	1.034	0.013	69.513	0.922	0.607	3.483	n.d.	0.088	0.473	0.065	0.769	0.671	0.719	1.902	0.087	n.d.	n.d.	0.008	0.091	0.216	17.805	0.053
84	Vaccine Pony 1	Serum	n.d.	0.008	0.006	n.d.	0.127	n.d.	0.009	1.138	0.029	n.d.	0.239	1.323	6.666	n.d.	n.d.	n.d.	n.d.	0.002	0.107	n.d.	n.d.	n.d.	0.05	0.004	n.d.	0.542	n.d.	44.49	0.511	0.585	3.555	n.d.	0.052	0.43	n.d.	0.714	0.487	0.579	1.775	0.081	n.d.	n.d.	0.009	n.d.	0.048	12.304	0.21
84	Vaccine Pony 2	Serum	n.d.	n.d.	0.009	n.d.	0.2	n.d.	0.012	0.688	0.02	n.d.	0.247	1.366	5.356	n.d.	n.d.	n.d.	n.d.	0.005	0.515	n.d.	0.013	0.001	0.073	0.008	n.d.	0.237	0.018	40.171	0.453	0.607	4.74	n.d.	0.083	0.508	n.d.	0.62	0.566	0.705	2.961	0.099	n.d.	n.d.	0.013	0.133	0.005	12.474	0.131
84	Vaccine Pony 3	Serum	n.d.	0.004	0.01	n.d.	0.134	n.d.	0.018	1.129	0.031	n.d.	0.24	1.207	7.366	n.d.	0.02	n.d.	0.003	n.d.	0.579	n.d.	0.009	n.d.	0.04	0.009	n.d.	0.871	0.016	56.761	0.67	0.591	4.335	n.d.	0.058	0.461	n.d.	0.547	0.547	0.692	2.408	0.077	n.d.	n.d.	0.015	0.097	0.01	15.489	0.108
84	Vaccine Pony 4	Serum	n.d.	0.011	0.008	n.d.	0.157	n.d.	0.018	1.193	0.038	n.d.	0.207	1.221	7.552	n.d.	n.d.	n.d.	n.d.	n.d.	0.58	0.006	n.d.	0	0.116	0.007	n.d.	0.905	0.022	56.606	0.694	0.577	3.59	n.d.	0.063	0.372	n.d.	0.335	0.524	0.626	2.305	0.092	n.d.	n.d.	0.015	0.076	0.008	15.072	0.104
84	Control Pony 1	Serum	n.d.	n.d.	0.015	n.d.	0.221	n.d.	0.009	0.651	0.032	n.d.	0.216	1.255	7.476	n.d.	n.d.	n.d.	n.d.	0.004	0.515	n.d.	n.d.	0.001	0.154	0.008	n.d.	0.695	0.019	51.979	0.639	0.585	3.782	n.d.	0.053	0.404	n.d.	0.477	0.378	0.627	2.146	0.087	n.d.	n.d.	0.012	0.094	0.024	13.575	0.082
84	Control Pony 2	Serum	n.d.	n.d.	0.005	n.d.	0.248	n.d.	0.017	0.424	0.041	n.d.	0.203	1.149	9.431	n.d.	n.d.	n.d.	n.d.	0.003	0.605	n.d.	0.015	0.002	0.207	0.006	0.026	1.579	0.017	69.125	0.878	0.547	2.771	n.d.	0.049	0.395	n.d.	0.584	0.716	0.724	1.945	0.087	n.d.	n.d.	0.012	0.09	0.02	16.501	0.148
90	Vaccine Pony 1	Serum	n.d.	n.d.	0.004	n.d.	0.288	n.d.	0.009	1.25	0.03	n.d.	0.234	1.273	5.525	n.d.	0.034	n.d.	n.d.	0.006	0.093	n.d.	0.008	n.d.	0.314	n.d.	n.d.	0.149	0.028	36.528	0.435	0.536	3.299	n.d.	0.11	0.395	n.d.	0.512	0.418	0.582	2.076	0.099	n.d.	n.d.	n.d.	0.109	0.015	11.074	0.141
90	Vaccine Pony 2	Serum	n.d.	n.d.	0.008	n.d.	0.284	n.d.	0.011	0.614	0.025	0.008	0.265	1.319	5.244	n.d.	0.038	n.d.	n.d.	0.008	0.467	n.d.	0.012	n.d.	0.4	0.007	n.d.	0.159	0.027	39.057	0.459	0.566	3.689	n.d.	0.088	0.502	0.052	0.392	0.349	0.652	2.251	0.108	n.d.	n.d.	0.019	0.111	0.012	11.866	0.166
90	Vaccine Pony 3	Serum	n.d.	n.d.	0.004	n.d.	0.27	n.d.	0.012	0.911	0.028	n.d.	0.218	0.998	6.216	n.d.	n.d.	n.d.	n.d.	0.001	0.23	n.d.	0.008	n.d.	0.194	0.005	n.d.	0.671	0.026	47.044	0.615	0.473	2.85	n.d.	0.118	0.418	n.d.	0.499	0.453	0.564	0.91	0.09	n.d.	n.d.	0.013	0.093	n.d.	12.494	0.115
90	Vaccine Pony 4	Serum	n.d.	n.d.	0.005	n.d.	0.235	n.d.	0.015	1.258	0.054	n.d.	0.323	1.29	10.003	n.d.	n.d.	n.d.	n.d.	0.002	0.409	n.d.	n.d.	n.d.	0.403	n.d.	n.d.	2.143	0.03	75.167	0.804	0.616	3.399	n.d.	0.102	0.429	n.d.	0.489	0.659	0.667	1.778	0.1	n.d.	n.d.	n.d.	0.082	0.01	17.83	0.171
90	Control Pony 1	Serum	n.d.	n.d.	0.005	n.d.	0.212	n.d.	0.018	1.341	0.036	n.d.	0.251	0.973	6.712	n.d.	n.d.	n.d.	n.d.	0.006	0.538	n.d.	0.01	n.d.	0.411	0.007	n.d.	1.25	0.018	48.982	0.519	0.465	3.445	n.d.	0.077	0.38	n.d.	0.558	0.32	0.558	1.88	0.087	n.d.	n.d.	0.016	0.084	n.d.	11.242	0.148
90	Control Pony 2	Serum	n.d.	n.d.	0.004	n.d.	0.262	n.d.	0.015	0.621	0.043	n.d.	0.272	0.997	8.401	n.d.	n.d.	n.d.	n.d.	0.006	0.502	0.003	0.008	n.d.	0.456	n.d.	n.d.	1.737	0.042	60.425	0.701	0.466	3.059	n.d.	0.043	0.403	n.d.	0.479	0.569	0.602	1.229	0.085	n.d.	n.d.	n.d.	0.076	0.008	14.285	0.093
98	Vaccine Pony 1	serum	n.d.	n.d.	0.007	n.d.	0.322	n.d.	0.007	1.653	0.039	n.d.	0.301	1.192	5.858	n.d.	n.d.	n.d.	n.d.	0.006	0.515	n.d.	0.01	n.d.	0.352	0.009	n.d.	0.598	0.016	37.595	0.346	0.507	3.055	n.d.	0.098	0.216	n.d.	0.454	0.525	0.579	2.074	0.092	n.d.	n.d.	0.014	0.075	0.016	10.175	0.067
98	Vaccine Pony 2	serum	n.d.	n.d.	0.009	n.d.	0.214	n.d.	0.007	0.996	0.031	n.d.	0.24	1.058	4.559	0.012	n.d.	n.d.	n.d.	0.016	0.471	n.d.	n.d.	0.001	0.472	0.009	0.087	0.138	n.d.	31.522	0.355	0.468	3.787	n.d.	0.108	0.346	n.d.	0.484	0.319	0.571	1.67	0.095	n.d.	n.d.	0.02	0.096	0.014	9.08	0.131
98	Vaccine Pony 3	serum	n.d.	n.d.	0.006	n.d.	0.351	n.d.	0.007	1.078	0.032	n.d.	0.269	1.037	6.349	n.d.	n.d.	n.d.	n.d.	0.003	0.503	n.d.	n.d.	n.d.	0.314	0.005	n.d.	0.383	0.013	43.227	0.557	0.492	3.428	n.d.	0.157	0.28	n.d.	0.5	0.455	0.603	1.296	0.066	n.d.	n.d.	0.012	0.055	0.013	12.202	0.088
98	Vaccine Pony 4	serum	n.d.	n.d.	0.005	n.d.	0.448	n.d.	0.006	1.467	0.055	n.d.	0.202	1.008	7.352	0.027	n.d.	n.d.	0.008	0.002	0.689	0.004	n.d.	n.d.	0.355	0.006	n.d.	0.993	n.d.	50.359	0.557	0.49	2.923	n.d.	0.104	0.256	n.d.	0.369	0.481	0.594	2.243	0.075	n.d.	n.d.	0.018	0.049	0.017	12.675	0.037
98	Control Pony 1	serum	n.d.	n.d.	0.006	n.d.	0.236	n.d.	0.008	1.039	0.043	n.d.	0.314	1.066	6.468	0.021	n.d.	n.d.	n.d.	0.013	0.545	0.004	n.d.	0.001	0.421	0.011	n.d.	0.379	0.013	43.604	0.562	0.516	3.575	n.d.	0.19	0.417	n.d.	0.529	0.37	0.663	1.542	0.102	n.d.	n.d.	0.02	0.093	0.014	11.265	0.195
98	Control Pony 2	serum	n.d.	n.d.	0.007	n.d.	0.226	n.d.	0.008	0.672	0.029	n.d.	0.349	0.991	7.165	n.d.	n.d.	n.d.	n.d.	0.016	0.469	n.d.	0.003	0.001	0.485	0.008	0.071	0.016	0.024	47.458	0.712	0.502	3.254	n.d.	0.152	0.423	0.21	0.595	0.649	0.761	1.946	0.099	n.d.	n.d.	0.017	0.096	0.015	14.339	0.15
105	Vaccine Pony 1	Serum	n.d.	0.005	0.006	n.d.	0.206	n.d.	0.01	1.158	0.031	n.d.	0.263	1.431	6.759	n.d.	n.d.	n.d.	n.d.	0.003	0.515	0.003	n.d.	n.d.	0.377	0.009	n.d.	0.568	0.024	47.038	0.514	0.614	3.624	n.d.	0.072	0.376	n.d.	0.527	0.506	0.678	1.48	0.096	n.d.	n.d.	0.013	0.117	0.004	13.191	0.178
105	Vaccine Pony 2	Serum	n.d.	n.d.	0.007	n.d.	0.202	n.d.	0.019	1.299	0.026	n.d.	0.23	1.428	5.371	n.d.	0.044	n.d.	n.d.	0.009	0.419	n.d.	0.014	n.d.	0.487	0.007	n.d.	0.122	0.02	41.958	0.477	0.6	4.168	n.d.	0.098	0.521	n.d.	0.445	0.587	0.728	1.75	0.098	n.d.	n.d.	0.016	0.112	0.02	12.586	0.153
105	Vaccine Pony 3	Serum	n.d.	n.d.	0.006	n.d.	0.257	n.d.	0.016	2.02	0.033	n.d.	0.274	1.136	6.508	n.d.	n.d.	n.d.	n.d.	0.002	0.055	n.d.	0.008	n.d.	0.322	0.008	n.d.	0.439	0.012	48.714	0.627	0.521	3.703	n.d.	0.072	0.401	n.d.	0.691	0.448	0.6	1.456	0.08	n.d.	n.d.	0.011	0.089	0.014	13.592	0.133
105	Vaccine Pony 4	Serum	n.d.	n.d.	0.007	n.d.	0.404	n.d.	0.029	1.403	0.058	0.004	0.247	1.158	8.791	n.d.	0.024	n.d.	n.d.	0.001	0.648	n.d.	0.01	0.001	0.382	0.005	n.d.	1.798	0.044	68.22	0.711	0.554	3.099	n.d.	0.085	0.34	n.d.	0.632	0.586	0.702	1.769	0.095	n.d.	n.d.	0.015	0.076	n.d.	16.357	0.112
105	Control Pony 1	Serum	n.d.	n.d.	0.012	n.d.	0.135	n.d.	0.015	1.076	0.026	n.d.	0.158	0.859	5.176	n.d.	n.d.	n.d.	n.d.	0.003	0.452	n.d.	n.d.	n.d.	0.252	n.d.	n.d.	0.76	0.016	37.031	0.42	0.402	3.006	n.d.	0.057	0.329	n.d.	0.361	0.271	0.491	1.494	0.077	n.d.	n.d.	n.d.	0.072	n.d.	9.524	0.099
105	Control Pony 2	Serum	n.d.	0.008	0.005	n.d.	0.146	n.d.	0.018	1.002	0.047	n.d.	0.347	1.406	11.314	n.d.	n.d.	n.d.	n.d.	0.006	0.549	n.d.	n.d.	n.d.	0.329	n.d.	n.d.	1.851	0.032	84.665	1.046	0.656	3.668	n.d.	0.072	0.494	n.d.	0.832	0.904	0.86	2.875	0.124	n.d.	n.d.	n.d.	0.131	0.021	20.816	0.12
112	Vaccine Pony 1	Serum	n.d.	n.d.	0.004	n.d.	0.118	n.d.	0.013	0.864	0.02	n.d.	0.22	1.331	5.433	n.d.	n.d.	n.d.	n.d.	0.004	0.297	n.d.	n.d.	0.001	0.512	0.006	n.d.	0.202	0.04	37.121	0.478	0.568	3.997	n.d.	0.051	0.354	n.d.	0.422	0.699	0.667	1.691	0.079	n.d.	n.d.	0.009	n.d.	0.009	11.286	0.221
112	Vaccine Pony 2	Serum	n.d.	0.006	0.008	n.d.	0.138	n.d.	0.013	1.115	0.02	n.d.	0.229	1.218	4.642	n.d.	n.d.	n.d.	n.d.	0.005	0.6	n.d.	0.011	n.d.	0.766	0.011	n.d.	0.209	0.025	35.881	0.453	0.515	3.784	n.d.	0.047	0.432	n.d.	0.369	0.556	0.651	2.038	0.094	n.d.	n.d.	0.013	0.113	0.011	10.819	0.136
112	Vaccine Pony 3	Serum	n.d.	n.d.	0.004	n.d.	0.115	n.d.	0.016	1.399	0.019	n.d.	0.213	1.053	4.954	n.d.	n.d.	n.d.	n.d.	n.d.	0.043	n.d.	n.d.	n.d.	0.404	0.006	n.d.	0.283	0.023	38.824	0.501	0.479	4.148	n.d.	0.053	0.336	n.d.	0.392	0.653	0.651	2.204	0.072	n.d.	n.d.	0.01	0.083	0.007	11.861	0.065
112	Vaccine Pony 4	Serum	n.d.	0.011	0.004	n.d.	0.173	n.d.	0.015	1.406	0.04	n.d.	0.224	1.345	9.9	n.d.	n.d.	n.d.	n.d.	n.d.	0.617	n.d.	0.012	n.d.	0.572	0.011	n.d.	1.378	0.016	71.055	0.85	0.658	3.645	n.d.	0.048	0.355	n.d.	0.545	0.66	0.651	1.808	0.11	n.d.	n.d.	0.012	0.08	0.014	18.425	0.151
112	Control Pony 1	Serum	n.d.	0.004	0.007	n.d.	0.15	n.d.	0.016	0.743	0.024	n.d.	0.265	1.105	5.143	n.d.	n.d.	n.d.	n.d.	0.004	0.465	n.d.	n.d.	0.001	0.438	0.011	n.d.	0.482	n.d.	39.161	0.487	0.495	3.662	n.d.	0.05	0.405	n.d.	0.435	0.593	0.694	1.725	0.097	n.d.	n.d.	0.015	0.128	0.009	11.2	0.218
112	Control Pony 2	Serum	0.006	0.005	0.003	n.d.	0.307	n.d.	0.02	0.887	0.04	n.d.	0.319	1.06	8.015	n.d.	n.d.	n.d.	n.d.	0.004	0.591	n.d.	0.01	0.001	0.494	0.006	n.d.	1.451	0.031	59.104	0.703	0.486	3.402	n.d.	0.069	0.412	n.d.	0.585	0.671	0.656	2.315	0.108	n.d.	n.d.	0.014	0.104	0.005	15.073	0.219
[truncated: 68 more columns]

## Sheet: 2. EqHV serum RNA
Day	Vaccine Pony 1	Vaccine Pony 2	Vaccine Pony 3	Vaccine Pony 4	Control Pony 1	Control Pony 2
D -1	18800	8450	26100	4860	4320	11200
D+7	11400000	14200000	15100000	14800000	13700000	17000000
D+14	9510000	11400000	13600000	14700000	15000000	9800000
D+21	12000000	20400000	27500000	29700000	19200000	29600000
D+28	13200000	21000000	24400000	50800000	30700000	36600000
D+35	11900000	14700000	32700000	30400000	31700000	35500000
D+42	13400000	15300000	18200000	40100000	18600000	24700000
D+49	14100000	18300000	9160000	33900000	40700000	27600000
D+56	5180000	9510000	1660000	25300000	22600000	18200000
D+63	1340000	4530000	2790000	22300000	17500000	11100000
D+70	144000	1340000	63800	15200000	8020000	3680000
D+78	22700	277000	36000	12100000	3650000	552000
D+84	80200	116000	26100	9370000	3260000	412000
D+90	16500	36100	70900	3510000	738000	364000
D+98	9660	3050	5080	466000	4130000	301000
D+105	9090	206	5780	128000	2070000	73100
D+112	5330	3490	4840	23900	2610000	22100

## Sheet: 3. EqHV E2 IgG1
Day	Vaccine Pony 1	Vaccine Pony 2	Vaccine Pony 3	Vaccine Pony 4	Control Pony 1	Control Pony 2
D-56	1	269.7	1	256.2	368.2	5996.7
D-49	1	325.7	1	1	1	5208.2
D-42	4858.7	1833.2	99.2	1339.7	1	4997.2
D-35	5525.2	1766.2	18.7	993.7	1	4190.2
D-28	3846.2	1264.2	1	1793.7	1	3335.7
D-21	17852.7	10265.2	8293.2	7634.7	1	4146.7
D-12	18679.2	15493.7	12414.2	11634.2	1	4396.7
D-7	18245.7	14365.2	10797.7	9894.2	1	4285.2
D-1	17557.2	14133.7	9032.2	7101.7	1	4781.2
D+7	17006.7	11177.7	4709.7	4929.2	78.7	4247.7
D+14	20436.2	11344.2	17998.7	11719.2	145.7	5212.7
D+21	21679.5	21223.5	20420	19931	5518.5	13197.5
D+28	21707	23543	20533	20814.5	15246.5	18194.5
D+35	21782.5	22988.5	20404.5	21436.5	20489	22145.5
D+42	21154.5	20847	21209	22829.5	22217	22650
D+49	24093	20381	20382	22648.5	22428	22595.5
D+56	26224.5	19578.5	20118.5	22467.5	22577.5	22799.5
D+63	21870.5	19474.5	20727.5	21945.5	21582.5	22809.5
D+70	23153.5	18083.5	19867.5	22438.5	21926	22547.5
D+78	19869	16176.5	21125.5	21821.5	21397.5	22655.5
D+84	22886	17648	20006	20921	21835	22275.5
D+90	20676.5	14697.5	21364.5	20957	21270.5	21747.5
D+98	19691.5	14577.5	20909	20676.5	20726.5	22417.5
D+105	15700.5	13861.5	20562.5	20672.5	19793	22322
D+112	18188	22554.5	14721.5	21448	21180	20745.5

## Sheet: 4. EqHV E2 IgG3-5
Day	Vaccine Pony 1	Vaccine Pony 2	Vaccine Pony 3	Vaccine Pony 4	Control Pony 1	Control Pony 2
D-56	1	1	97.7	73.7	1241.7	1
D-49	1.7	48.2	1	1	71.7	1
D-42	1	126.7	164.2	1	1040.7	6.7
D-35	1	95.7	179.7	539.7	1420.7	8.7
D-28	1	1	158.7	350.7	530.2	1
D-21	4883.2	630.2	1849.2	1425.2	673.7	80.7
D-12	5956.7	32.2	4078.2	2258.2	479.2	7.7
D-7	6742.7	1169.2	4645.2	2343.2	516.7	9.2
D-1	7073.2	1396.2	4235.7	2240.7	499.7	1
D+7	5842.2	895.2	3434.7	1825.7	250.7	32.7
D+14	6803.7	958.7	5450.2	2037.2	241.2	20.7
D+21	9545.5	4813.5	3232.5	33	713.5	1882
D+28	10160	10431	14092.5	4428	433.5	7595
D+35	10619.5	13317.5	16469.5	6310	5320.5	12579.5
D+42	10962	12830.5	14154.5	7490	9186.5	9396.5
D+49	9684.5	14729.5	15347	8353	10233	13687
D+56	10137	17355.5	13976	7953.5	11544	13252
D+63	9517	18343.5	13055.5	9268.5	12534	14234
D+70	10291	16329.5	12862.5	10803	12772	14441
D+78	10042	14652.5	12975.5	12050.5	14188	16184
D+84	9502.5	12560.5	11888	13415.5	13644	16359
D+90	8980	12821	11800.5	13980	13078.5	16616.5
D+98	8691.5	10541	9436.5	13071.5	12670.5	16569
D+105	8091	11517.5	9978.5	12802.5	10936.5	18033
D+112	7237	9015.5	7794.5	12411.5	11163	18160.5

## Sheet: 5. EqHV E2 IgG4-7
Day	Vaccine Pony 1	Vaccine Pony 2	Vaccine Pony 3	Vaccine Pony 4	Control Pony 1	Control Pony 2
D-56	1	1	1	1	1	1
D-49	1	1	1	1	1	1
D-42	1	1	1	1	1	1
D-35	1	1	1	1	1	1
D-28	1	1	1	1	1	1
D-21	1121.2	1	1	1	1	1
D-12	4988.7	6207.2	1	1	1	1
D-7	5232.7	6639.7	1	1	1	1
D-1	5272.7	6394.7	1	1	1	1
D+7	5036.7	5771.7	1	1	1	1
D+14	4882.7	182.7	1	1	1	1
D+21	9706.7	911.2	1	1	1	496.2
D+28	6571.2	2348.7	2794.2	1389.7	1	185.7
D+35	12297.2	1509.7	2577.2	624.7	49.7	54.2
D+42	12639.2	2147.2	4344.2	586.7	1514.2	320.2
D+49	12900.2	2828.2	6281.7	1996.7	4140.2	772.7
D+56	12651.7	2765.2	8140.2	3021.7	6152.7	1561.7
D+63	12414.7	3290.2	9757.7	3897.7	7963.2	2587.2
D+70	13904.2	4206.7	10832.7	5947.7	10914.7	4702.7
D+78	14642.2	4040.2	11498.2	9274.2	12315.7	6745.2
D+84	15902.7	5356.7	11351.7	10721.7	13538.7	8563.7
D+90	16636.2	5328.2	12108.2	12654.2	13963.7	10500.7
D+98	16199.2	6425.7	10464.7	12718.2	14160.7	11802.7
D+105	17968	8084	10209	15649	15738	12921
D+112	16417.5	7652.5	8975	17206.5	16824	13833.5

## Sheet: 6. EqHV E2 IgG6
Day	Vaccine Pony 1	Vaccine Pony 2	Vaccine Pony 3	Vaccine Pony 4	Control Pony 1	Control Pony 2
D-56	1	1	1	1	1	1
D-49	1	1	1	1	1	1
D-42	1	1	1	1	1	1
D-35	1	1	1	1	1	1
D-28	1	1	1	1	1	1
D-21	1	1	1	1	1	1
D-12	1	1	1	1	1	1
D-7	1	1	1	1	1	1
D-1	1	1	1	1	1	1
D+7	1	1	1	1	1	1
D+14	1	1	1	1	1	1
D+21	1	1	7.5	76	1	1
D+28	1	1	93.5	232.5	139	1
D+35	1	351	325.5	306.5	1106	1
D+42	1	1	579	291	725	1
D+49	1	1	768.5	1041.5	1	1
D+56	1	513.5	302	1276.5	1	1
D+63	524.5	451.5	365	3549	1	1
D+70	49.5	456.5	484	3628	1	1
D+78	109	293	656.5	2302.5	1	1
D+84	49.5	1	626	4505	17.5	1
D+90	11.5	1	459.5	2771.5	2871.5	1
D+98	1	1	1	402.5	2006.5	1
D+105	1	1	6.5	434	2046.5	21.5
D+112	1	1	29.5	397	1943.5	1

## Sheet: 7. EqHV NS3 IgG
Day	Vaccine Pony 1	Vaccine Pony 2	Vaccine Pony 3	Vaccine Pony 4	Control Pony 1	Control Pony 2
D+7	0.707608	0.513233	0.464595	0.623892	0.415782	0.832702
D+14	1.18078	0.667718	0.494425	0.839525	0.919917	0.648211
D+21	0.791587	0.580503	0.80952	0.764382	0.513495	0.444213
D+28	0.705246	0.487864	0.500023	0.839175	0.642612	0.692387
D+35	1.36037	0.487077	0.531515	0.705334	0.536327	0.396975
D+42	10.8697	2.84189	2.44343	0.560208	0.741812	0.567731
D+49	11.5611	8.83909	10.0573	0.619253	0.779536	0.99801
D+56	23.0795	38.4739	15.8101	0.678195	1.21762	3.26648
D+63	20.8334	26.9508	14.9615	1.03387	3.62865	3.38001
D+70	50.6959	36.5968	10.8891	5.05092	5.08239	5.7891
D+78	38.7335	45.3858	6.4536	9.17598	8.98929	9.45294
D+84	69.1097	82.7487	19.3685	62.8673	96.2906	50.8947
D+90	95.7669	135.788	23.9024	107.635	82.5118	48.0323
D+98	64.139	101.546	25.4141	111.042	119.771	53.4863
D+105	74.6303	74.6303	12.8122	118.143	69.4737	55.9545
D+112	58.4101	47.5348	8.73753	76.136	103.906	42.0268

## Sheet: 8. Serum GLDH
Day	Vaccine Pony 1	Vaccine Pony 2	Vaccine Pony 3	Vaccine Pony 4	Control Pony 1	Control Pony 2
D-1	3.34	3.67	3.7	2.08	3.41	6.02
D+7	3.66	5.54	5.67	2.59	3.33	8.39
D+14	5.73	6.75	4.88	3.66	2.8	4.26
D+21	3.06	6.86	4.72	3.34	3.46	4.98
D+28	3.93	3.73	5.3	4.53	4.47	12.14
D+35	6.51	6.87	25.01	0.18	3.6	12.79
D+42	10.36	7.85	27.6	3.77	3.63	12.81
D+49	13.97	14.45	60.04	13.95	2.94	11.1
D+56	53.06	27.72	117.43	5.45	5.97	19.81
D+63	114.7	99.68	31.14	20.82	21.13	30.28
D+70	24.79	139.95	7.29	16.12	28.62	58.76
D+78	8.4	52.34	4.68	28.01	66.99	61.7
D+84	4.56	23.43	3.21	26.52	62.94	23.78
D+90	3.36	6.93	2.78	21.66	50.1	12.26
D+98	3.87	10.38	7.47	45.46	143.08	76.18
D+105	5.69	3.15	4.13	11.56	52.85	9.46
D+112	3.35	2.76	2.9	8.42	40.7	3.75

## Sheet: 9. Serum GGT
Day	Vaccine Pony 1	Vaccine Pony 2	Vaccine Pony 3	Vaccine Pony 4	Control Pony 1	Control Pony 2
D-1	24	13	11	13	15	19
D+7	20	14	10	12	15	22
D+14	17	14	11	12	14	20
D+21	17	15	10	12	14	21
D+28	13	13	11	12	14	18
D+35	15	15	20	11	14	22
D+42	16	14	54	12	14	22
D+49	21	17	102	13	13	26
D+56	43	20	180	12	15	29
D+63	90	28	180	21	20	38
D+70	84	44	127	23	29	59
D+78	69	58	95	31	57	80
D+84	56	58	77	39	102	81
D+90	44	45	59	46	118	67
D+98	34	35	43	52	131	69
D+105	30	31	37	51	170	70
D+112	24	27	29	46	145	55

## Sheet: 10. Serum AST
Day	Vaccine Pony 1	Vaccine Pony 2	Vaccine Pony 3	Vaccine Pony 4	Control Pony 1	Control Pony 2
D-70	316	450	360	417	395	436
D+7	342	377	342	324	317	403
D+14	323	405	363	349	313	382
D+21	362	394	375	356	329	385
D+28	347	384	371	391	320	444
D+35	392	398	488	384	332	421
D+42	417	412	555	353	326	446
D+49	471	470	696	349	299	434
D+56	572	494	910	372	316	423
D+63	732	572	778	454	362	466
D+70	612	738	553	453	447	506
D+78	509	755	443	507	536	561
D+84	456	754	405	567	660	559
D+90	405	599	348	578	624	494
D+98	354	457	330	560	629	519
D+105	361	429	354	530	633	557
D+112	330	361	306	497	554	426

[truncated: 2 more sheets: 11. Blood parameter scoring, 12. Clinical parameter scoring]
