# Supplementary material for: An Equine Model for Vaccination against a Hepacivirus: Insights into Host Responses to E2 Recombinant Protein Vaccination and Subsequent Equine Hepacivirus Inoculation
Source: Viruses. 2022 Jun 27;14(7):1401. doi: 10.3390/v14071401 (PMC9318657; doi:10.3390/v14071401)
Supplement: Supplementary file 1 [file viruses-14-01401-s001.zip › Supplementary Table S3 new grouping.xlsx]

## Sheet: d+13 vs d-63 Vaccine
Name	Chromosome	Region	Identifier	Fold change	Log fold change	P-value	FDR p-value	Mean RPKM
ACTA1	NC_009144	68958999..68961967	100065454	-14.04	-3.81	2.32e-06	0.00175	0.83
CISH	NC_009159	38227402..38232785	100061510	-8.42	-3.07	3.47e-05	0.02	3.06
NR1D1	NC_009154	22475732..22483393	100054466	-8.15	-3.03	1.52e-11	4.41e-08	2.86
LOC100630858	NC_009146	9741054..9742714	100630858	-6.89	-2.78	1.17e-10	2.25e-07	42.99
LOC100630653	NC_009146	9705177..9725465	100630653	-6.44	-2.69	2.37e-11	5.88e-08	289.37
LOC111767444	NC_009146	9712535..9714307	111767444	-6.16	-2.62	6.49e-12	2.25e-08	399.26
ID1	NC_009165	23289015..23290250	100068419	-5.51	-2.46	1.68e-05	0.00974	3.2
HAMP	NC_009153	6556888..6558412	100050728	-5.31	-2.41	7.06e-13	4.09e-09	528.7
LOC100630794	NC_009146	9731971..9733732	100630794	-5.2	-2.38	4.28e-09	6.76e-06	442.65
SOCS2	NC_009171	20011941..20017157	100051952	-4.65	-2.22	3.14e-06	0.00227	38.03
LOC100630543	NC_009146	9700576..9701525	100630543	-4.33	-2.12	4.77e-14	4.14e-10	870.19
DBP	NC_009153	complement(18930335..18936328)	100146301	-3.93	-1.97	5.14e-11	1.12e-07	16.07
RGCC	NC_009160	complement(28560740..28573854)	100061031	-3.14	-1.65	1.17e-06	0.00113	3.53
LOC100061341	NC_009166	9829599..9911722	100061341	-2.8	-1.48	3.37e-06	0.00234	3.19
LOC100059021	NC_009156	3329672..3330518	100059021	-2.75	-1.46	4.22e-05	0.02	3.73
NR1D2	NC_009159	complement(60517373..60545908)	100060122	-2.49	-1.32	3.08e-07	0.000345	5.94
ATOH8	NC_009158	complement(19387133..19419588)	102149567	-2.42	-1.28	3.82e-06	0.00255	1.76
PER1	NC_009154	complement(51369993..51385229)	100073046	-2.31	-1.21	2.19e-05	0.01	5.69
MPEG1	NC_009155	complement(22801567..22803720)	100066669	-2.1	-1.07	3.41e-05	0.02	3.76
PER3	NC_009145	complement(43192076..43251481)	100630305	-2.09	-1.06	1.78e-06	0.0015	18.22
TEF	NC_009171	38989853..39013715	100055668	-2.05	-1.04	1.82e-06	0.0015	6.37
CD38	NC_009146	complement(109405825..109455043)	100068959	-2.04	-1.03	1.55e-05	0.00928	1.91
MSMO1	NC_009145	complement(69891712..69906799)	100061552	2.08	1.06	3.17e-07	0.000345	395.25
NPAS2	NC_009158	complement(8680336..8839145)	100059275	2.19	1.13	0.000117	0.04	2.02
IFRD1	NC_009147	70470195..70515925	100055718	2.22	1.15	2.12e-06	0.00168	10.38
ACSS2	NC_009165	26611578..26658945	100054562	2.22	1.15	5.83e-07	0.000595	39.31
LOC100050921	NC_009147	complement(35903667..35922588)	100050921	2.31	1.21	1.76e-07	0.000236	52.54
HSPA13	NC_009169	complement(14124962..14135353)	100054291	2.39	1.26	2.12e-05	0.01	6.71
ECM2	NC_009166	55060694..55101696	100055819	2.49	1.32	2.27e-07	0.000281	5.68
ANGPTL8	NC_009150	complement(50810685..50813478)	111774288	2.51	1.33	1.26e-06	0.00115	24.29
IDI1	NC_009172	33780306..33784314	100630801	2.51	1.33	1.63e-09	2.83e-06	65.6
HMGCS1	NC_009164	23993760..24015191	100065037	2.58	1.37	0.000105	0.03	45.8
ELOVL6	NC_009145	116105075..116236992	100072829	2.68	1.42	1.15e-07	0.000166	30.48
PNPLA3	NC_009171	41322889..41342051	100050604	3.17	1.67	7.93e-05	0.03	0.55
SCD	NC_009144	complement(29610093..29625174)	100060485	3.68	1.88	0	0	450.98
ARNTL	NC_009150	84238003..84341392	100034115	4.31	2.11	4.24e-12	1.84e-08	3.31

## Sheet: d+97 vs d+13 Vaccine
Name	Chromosome	Region	Identifier	Fold change	Log fold change	P-value	FDR p-value	Mean RPKM
LOC111771317	NC_009173	complement(14854353..14902890)	111771317	-376.84	-8.56	0.00054	0.05	0.75
TRIB3	NC_009165	complement(22596209..22606167)	100053353	-4.83	-2.27	6.46e-08	3.55e-05	0.68
PPP1R3C	NC_009144	37319422..37324066	100062004	-4.4	-2.14	1.11e-16	6.43e-13	172.81
SLC16A6	NC_009154	12346522..12365117	100053247	-3.74	-1.9	9.12e-09	7e-06	0.64
MTMR7	NC_009170	complement(20450430..20556269)	100053655	-3.65	-1.87	4.62e-07	0.000201	1.06
LOC100061470	NC_009144	34315188..34347114	100061470	-3.56	-1.83	1.93e-12	3.72e-09	96.78
DDIT4	NC_009144	60601408..60603530	100072811	-3.19	-1.67	1.39e-06	0.000494	5.1
SREBF1	NC_009154	60416546..60437097	100052283	-3.11	-1.64	9.04e-12	1.57e-08	7.36
NPAS2	NC_009158	complement(8680336..8839145)	100059275	-3.09	-1.63	3.86e-07	0.000177	2.02
BHLHA15	NC_009156	5660954..5664680	100062732	-3.06	-1.61	4.99e-06	0.0015	0.96
CRY1	NC_009171	complement(30984497..31077182)	100034165	-3.02	-1.6	8.71e-07	0.000344	2.07
CYCS	NC_009147	complement(56623139..56625670)	100053958	-2.65	-1.41	1.8e-08	1.21e-05	44.21
INHBE	NC_009149	75981029..75985228	100050257	-2.64	-1.4	1e-06	0.000378	3.8
FICD	NC_009151	complement(14586559..14592400)	100059882	-2.64	-1.4	2.34e-08	1.5e-05	2.88
EOGT	NC_009159	22381832..22417949	100053493	-2.64	-1.4	4.24e-09	3.67e-06	1.53
RIPPLY1	NC_009175	complement(88457811..88464823)	100060829	-2.63	-1.4	2.52e-08	1.57e-05	1.78
HIGD1A	NC_009159	44916017..44924807	100629311	-2.57	-1.36	2.17e-09	2.36e-06	11.21
LCA5	NC_009153	complement(34355316..34402731)	100065273	-2.56	-1.35	3.04e-06	0.00098	1.47
KCNJ2	NC_009154	complement(10852692..10864437)	100052953	-2.47	-1.31	0.000507	0.05	0.66
SEC23B	NC_009165	complement(6554222..6597240)	100050440	-2.43	-1.28	4.13e-09	3.67e-06	17.26
HSPA13	NC_009169	complement(14124962..14135353)	100054291	-2.43	-1.28	2.64e-09	2.7e-06	6.71
THBD	NC_009165	2499500..2503407	100146206	-2.39	-1.26	0.000102	0.02	1.62
LOC102149227	NC_009146	18197627..18229117	102149227	-2.37	-1.24	0.000122	0.02	1.77
ZBTB16	NC_009150	22931278..23118165	100062269	-2.34	-1.23	1.21e-08	8.42e-06	5.72
HSPH1	NC_009160	complement(10425395..10451293)	100062150	-2.27	-1.18	3.87e-06	0.00122	1.89
CTHRC1	NC_009152	50411417..50420840	100062543	-2.24	-1.17	5.1e-06	0.0015	18.74
NFIL3	NC_009166	51179051..51194309	102148253	-2.24	-1.16	3.14e-09	3.03e-06	5.34
LOC111772995	NC_009146	40979243..40997121	111772995	-2.21	-1.14	0.000266	0.03	2.71
HSPA5	NC_009168	complement(29663613..29668113)	100067235	-2.15	-1.11	3.7e-07	0.000177	157.55
STARD4	NC_009157	59771138..59793721	100073191	-2.1	-1.07	9.95e-07	0.000378	18.09
RTN4	NC_009158	46168562..46247444	100066612	-2.08	-1.05	4.71e-06	0.00144	13.65
RTP3	NC_009159	complement(41834618..41841186)	100065276	-2.08	-1.05	1.79e-05	0.00415	12.11
ELF5	NC_009155	complement(1265265..1307408)	100060679	-2.05	-1.03	3.7e-05	0.00713	2.99
HOMER1	NC_009157	86498359..86675547	100065415	-2.05	-1.04	4.87e-05	0.00855	2.93
SLC16A13	NC_009154	50402555..50406460	100072927	-2.04	-1.03	5.35e-05	0.00921	4.49
MANF	NC_009159	complement(37725465..37749722)	100052301	-2.01	-1	2.03e-07	0.000101	32.06
KLHL21	NC_009145	44263744..44275841	100059160	2	1	1.14e-05	0.00286	2.59
NFX1	NC_009166	49532699..49593903	100053795	2.01	1.01	1.94e-05	0.00438	9.73
YPEL3	NC_009156	complement(20716704..20720066)	100064143	2.03	1.02	3.78e-05	0.00714	12.45
MAP3K13	NC_009162	25931205..26096247	100059237	2.04	1.03	1.12e-06	0.000406	6.18
SDC4	NC_009165	complement(35296879..35316608)	100070934	2.05	1.04	6.24e-07	0.000252	69.25
CLCN6	NC_009145	complement(40025109..40055881)	100056209	2.06	1.04	4.43e-09	3.67e-06	6.3
DYRK1B	NC_009153	complement(10577182..10585780)	100147011	2.07	1.05	5.87e-05	0.00972	2.75
MAFK	NC_009156	1166604..1178937	111776168	2.07	1.05	0.000279	0.03	0.96
FBXL20	NC_009154	22992791..23101520	100068335	2.08	1.05	6.41e-06	0.0018	5.68
FAM214B	NC_009168	complement(453237..464993)	100055711	2.13	1.09	0.000132	0.02	1.16
TRABD2A	NC_009158	20165496..20222055	100067515	2.17	1.12	0.000396	0.04	1.52
KLHDC10	NC_009147	84808871..84866317	100057051	2.18	1.12	1.07e-05	0.00274	25.84
LOC111776006	NC_009155	complement(35307699..35326044)	111776006	2.21	1.14	0.000101	0.02	2.87
UNC5CL	NC_009163	complement(41331888..41343992)	100066002	2.21	1.14	4.96e-05	0.00861	3.07
PER1	NC_009154	complement(51369993..51385229)	100073046	2.23	1.15	7.3e-06	0.00198	5.29
TMEM131L	NC_009145	complement(80377371..80527567)	100070044	2.25	1.17	9.26e-09	7e-06	4.51
ERBB3	NC_009149	74671774..74688893	100059216	2.3	1.2	2.84e-10	3.53e-07	9.19
SIK1	NC_009169	complement(40014587..40026987)	100057456	2.32	1.21	0.000328	0.04	1.12
NFKB2	NC_009144	complement(27920248..27928067)	100069984	2.33	1.22	2.81e-05	0.00555	4.37
LOC111775289	NC_009153	27870788..27880537	111775289	2.34	1.23	0.00011	0.02	0.64
TNFAIP3	NC_009153	84267104..84281378	100073197	2.37	1.24	6.54e-08	3.55e-05	4.13
LOC100060619	NC_009166	complement(50554406..50555718)	100060619	2.37	1.24	1.09e-06	0.000403	7.06
UBALD1	NC_009156	39611137..39618583	111767575	2.38	1.25	2.01e-06	0.000697	4.27
RELB	NC_009153	15824913..15849495	100070664	2.42	1.28	4.41e-05	0.00807	2.84
RHOBTB3	NC_009157	complement(72946641..72998789)	100073227	2.42	1.28	1.52e-10	2.21e-07	7.67
GPNMB	NC_009147	55013885..55040234	100067870	2.43	1.28	3.02e-06	0.00098	10.74
HSPBAP1	NC_009162	39282712..39333204	100070550	2.47	1.3	6.1e-07	0.000252	2.83
GRB7	NC_009154	complement(22742901..22751478)	100068063	2.49	1.32	2.89e-08	1.73e-05	3.46
ARRDC3	NC_009157	76652569..76666565	100065030	2.49	1.31	6.29e-06	0.00179	16.21
SIX5	NC_009153	complement(16428182..16432178)	106781864	2.5	1.32	0.000201	0.03	1.28
KLF11	NC_009158	complement(84702771..84714012)	100072433	2.51	1.33	3.81e-07	0.000177	4.91
NR1D2	NC_009159	complement(60517373..60545908)	100060122	2.53	1.34	5.6e-07	0.000237	5.74
CDKN1A	NC_009163	37466319..37474173	100064022	2.54	1.34	9.48e-06	0.0025	8.02
LOC100630794	NC_009146	9731971..9733732	100630794	2.57	1.36	0.000145	0.02	208.83
CTGF	NC_009153	complement(79342751..79345929)	100073098	2.58	1.37	4.22e-05	0.00785	9.77
FLRT3	NC_009165	10223612..10238415	100051056	2.59	1.37	2.92e-06	0.00098	4.35
DBP	NC_009153	complement(18930335..18936328)	100146301	2.67	1.42	1.56e-05	0.00377	10.57
PMAIP1	NC_009151	80280685..80285287	100629496	2.71	1.44	2.15e-05	0.00454	1.46
JUNB	NC_009150	complement(46879028..46880883)	100146801	2.72	1.44	4.25e-05	0.00785	5.63
FBXO32	NC_009152	complement(68005908..68040654)	100057506	2.72	1.44	1.21e-08	8.42e-06	2.62
SLC19A1	NC_009169	complement(41919982..41943814)	100055625	2.78	1.48	6.6e-06	0.00182	1.08
SOCS2	NC_009171	20011941..20017157	100051952	3.04	1.61	0.000143	0.02	23.84
CDKN2C	NC_009145	complement(8202970..8208947)	100051195	3.09	1.63	0.00015	0.02	0.65
LOC100630543	NC_009146	9700576..9701525	100630543	3.27	1.71	1.18e-10	1.86e-07	630.55
SLC25A47	NC_009167	42675127..42683267	100055374	3.27	1.71	4.02e-07	0.000179	13.19
LOC111767444	NC_009146	9712535..9714307	111767444	3.48	1.8	1.58e-13	4.58e-10	216.38
TCP11L2	NC_009171	30409473..30447534	100068464	3.56	1.83	8.22e-14	2.86e-10	4.47
PCK1	NC_009165	45073516..45078451	100055710	3.95	1.98	0	0	537.4
BIRC3	NC_009150	12766575..12782672	100068894	3.97	1.99	1.02e-14	4.44e-11	10.01
TNFRSF12A	NC_009156	complement(40975831..40977935)	100146755	4.07	2.03	1.04e-07	5.48e-05	10.74
LOC100629234	NC_009155	29323886..29339480	100629234	4.23	2.08	1.89e-07	9.66e-05	4.19
LOC100630858	NC_009146	9741054..9742714	100630858	4.27	2.09	2.1e-10	2.81e-07	25.57
BBC3	NC_009153	complement(17574994..17582254)	100146714	4.96	2.31	2.07e-05	0.00449	0.69
ZC3H12A	NC_009145	complement(20171228..20180783)	100069173	5.65	2.5	5.08e-08	2.94e-05	8.39
NR1D1	NC_009154	22475732..22483393	100054466	5.8	2.54	1.9e-12	3.72e-09	1.96
LOC100630653	NC_009146	9705177..9725465	100630653	7.06	2.82	0	0	307.06
RGS16	NC_009148	complement(16930274..16936030)	100051514	10.27	3.36	3.02e-13	7.51e-10	23.9

## Sheet: d+97 vs d-63 Vaccine
Name	Chromosome	Region	Identifier	Fold change	Log₂ fold change	P-value	FDR p-value	Mean RPKM
CYP26A1	NC_009144	complement(36158743..36164867)	100061805	-44.53	-5.48	2.66e-09	3.55e-06	1.02
CISH	NC_009159	38227402..38232785	100061510	-9.9	-3.31	4.87e-06	0.00229	3.06
ID1	NC_009165	23289015..23290250	100068419	-6.35	-2.67	7.26e-06	0.00307	3.2
TRIB3	NC_009165	complement(22596209..22606167)	100053353	-5.44	-2.44	1.53e-07	0.000133	0.77
ACTG2	NC_009158	complement(30112487..30133707)	100057561	-4.48	-2.16	9.16e-05	0.02	3.91
HAMP	NC_009153	6556888..6558412	100050728	-3.67	-1.88	3.46e-07	0.00025	528.7
EEPD1	NC_009147	65904507..66022523	100070517	-3.59	-1.84	0.000205	0.04	1.46
LOC100061470	NC_009144	34315188..34347114	100061470	-3.39	-1.76	1.47e-06	0.000775	92.37
DAPK2	NC_009144	129409888..129526355	100066921	-3.39	-1.76	1.2e-06	0.000672	0.65
DDIT4	NC_009144	60601408..60603530	100072811	-3.11	-1.64	1.82e-06	0.000901	5
CYP4X1	NC_009145	11414540..11453089	100051552	-2.79	-1.48	0.00019	0.04	1.17
ZBTB16	NC_009150	22931278..23118165	100062269	-2.66	-1.41	5.85e-06	0.00267	6.44
RGCC	NC_009160	complement(28560740..28573854)	100061031	-2.55	-1.35	0.000222	0.04	3.53
PPP1R3C	NC_009144	37319422..37324066	100062004	-2.44	-1.28	6.03e-06	0.00268	95.86
KLF2	NC_009164	2215331..2217732	102147730	-2.4	-1.26	0.000168	0.04	2.74
PRICKLE1	NC_009149	complement(62098229..62200476)	100050052	-2.27	-1.18	0.000276	0.05	2.22
NREP	NC_009157	59596546..59624885	100629522	-2.15	-1.1	0.000237	0.04	16.53
LOC100070962	NC_009171	complement(39767083..39771483)	100070962	-2.12	-1.08	1.44e-05	0.00546	12.02
LIMS2	NC_009161	3119425..3177845	100067531	-2.07	-1.05	3.67e-05	0.01	6.48
KLF12	NC_009160	complement(46911990..47336323)	100066348	-2.02	-1.02	6.28e-05	0.02	2.53
LOC100061341	NC_009166	9829599..9911722	100061341	-2.01	-1.01	0.000188	0.04	3.19
NFX1	NC_009166	49532699..49593903	100053795	2.01	1.01	8.11e-06	0.00332	9.73
PIR	NC_009175	complement(11774785..11867001)	100050951	2.03	1.02	4.43e-05	0.01	33.23
PHYHIPL	NC_009144	49193711..49258857	100072214	2.04	1.03	2.45e-07	0.0002	17.1
HSPBAP1	NC_009162	39282712..39333204	100070550	2.06	1.04	0.000115	0.03	2.83
IDI1	NC_009172	33780306..33784314	100630801	2.07	1.05	0.000131	0.03	50.92
GRB7	NC_009154	complement(22742901..22751478)	100068063	2.11	1.08	7.54e-05	0.02	3.46
SOX9	NC_009154	complement(9223807..9229236)	100033908	2.15	1.1	2.62e-06	0.00126	5.97
JUN	NC_009145	1321922..1324378	100067469	2.19	1.13	0.000168	0.04	7.25
RHOBTB3	NC_009157	complement(72946641..72998789)	100073227	2.21	1.14	2.87e-07	0.000217	7.67
LOC111767499	NC_009146	complement(60885867..60894450)	111767499	2.23	1.16	2.08e-05	0.00709	4.16
MAP3K13	NC_009162	25931205..26096247	100059237	2.24	1.16	7.45e-09	8.62e-06	6.18
LOC111776006	NC_009155	complement(35307699..35326044)	111776006	2.26	1.18	9.09e-05	0.02	2.87
TMEM171	NC_009157	complement(91776890..91786356)	100065684	2.26	1.17	0.000222	0.04	1.57
ERBB3	NC_009149	74671774..74688893	100059216	2.27	1.18	1.47e-06	0.000775	9.19
HBP1	NC_009147	7180801..7209594	100050609	2.28	1.19	1.03e-07	9.42e-05	28.75
DKK1	NC_009144	43205006..43208327	100071881	2.32	1.21	1.18e-05	0.00466	9.19
ACAT2	NC_009174	complement(8542185..8553781)	100058892	2.32	1.21	0.000248	0.04	76.72
INSIG1	NC_009147	106100559..106115226	100065774	2.39	1.26	0.000137	0.03	129.36
UNKL	NC_009156	42542074..42588145	100067623	2.43	1.28	8.94e-07	0.000535	2.89
ELOVL6	NC_009145	116105075..116236992	100072829	2.45	1.29	9.54e-07	0.000552	26.29
NFKB2	NC_009144	complement(27920248..27928067)	100069984	2.46	1.3	8.22e-06	0.00332	4.37
AURKA	NC_009165	complement(44087329..44135499)	100050161	2.46	1.3	2.96e-05	0.0095	0.78
TNFAIP3	NC_009153	84267104..84281378	100073197	2.47	1.3	4.36e-07	0.000302	4.13
KLF11	NC_009158	complement(84702771..84714012)	100072433	2.52	1.33	1.76e-06	0.000901	4.91
PIM1	NC_009163	37868948..37874255	100053898	2.55	1.35	7.46e-07	0.000463	4.15
FBXO32	NC_009152	complement(68005908..68040654)	100057506	2.64	1.4	1.23e-08	1.34e-05	2.62
ACSS2	NC_009165	26611578..26658945	100054562	2.7	1.43	9.86e-10	1.56e-06	45.08
ARNTL	NC_009150	84238003..84341392	100034115	2.82	1.5	2.54e-07	0.0002	2.02
LYPD6B	NC_009161	31556579..31726611	100056459	2.83	1.5	0.000122	0.03	1.24
ARRDC3	NC_009157	76652569..76666565	100065030	3	1.59	6.23e-07	0.000401	16.21
TCP11L2	NC_009171	30409473..30447534	100068464	3.05	1.61	8.59e-10	1.49e-06	4.47
RELB	NC_009153	15824913..15849495	100070664	3.37	1.75	9.58e-08	9.24e-05	2.84
ANGPTL8	NC_009150	complement(50810685..50813478)	111774288	3.39	1.76	8.49e-14	2.95e-10	30.95
LOC100629234	NC_009155	29323886..29339480	100629234	3.41	1.77	5.89e-09	7.3e-06	4.19
LOC100147648	NC_009145	59823175..59837517	100147648	3.45	1.79	5.26e-07	0.000351	30.19
ECM2	NC_009166	55060694..55101696	100055819	3.95	1.98	3.89e-15	2.25e-11	8.46
SLC25A47	NC_009167	42675127..42683267	100055374	4.03	2.01	1.9e-10	4.12e-07	13.19
FOS	NC_009167	20589698..20593126	100051632	4.14	2.05	7.8e-05	0.02	2.36
BIRC3	NC_009150	12766575..12782672	100068894	4.22	2.08	7.36e-10	1.42e-06	10.01
PCK1	NC_009165	45073516..45078451	100055710	4.34	2.12	0	0	537.4
FLRT3	NC_009165	10223612..10238415	100051056	4.49	2.17	1.09e-09	1.58e-06	4.35
PNPLA3	NC_009171	41322889..41342051	100050604	4.57	2.19	5.97e-08	6.09e-05	0.73
BBC3	NC_009153	complement(17574994..17582254)	100146714	4.83	2.27	1.47e-05	0.00546	0.69
SCD	NC_009144	complement(29610093..29625174)	100060485	4.87	2.28	0	0	564.98
TNFRSF12A	NC_009156	complement(40975831..40977935)	100146755	4.94	2.3	1.27e-11	3.14e-08	10.74
ZC3H12A	NC_009145	complement(20171228..20180783)	100069173	7.57	2.92	8.43e-13	2.44e-09	8.39
RGS16	NC_009148	complement(16930274..16936030)	100051514	9.04	3.18	2.95e-14	1.28e-10	23.9

## Sheet: d+13 vs d-63 Control
Name	Chromosome	Region	Identifier	Fold change	Log fold change	P-value	FDR p-value	Mean RPKM
SOCS2	NC_009171	20011941..20017157	100051952	-13.99	-3.81	5.73e-08	3.61e-05	24.93
EGR1	NC_009157	complement(37339325..37343158)	100072574	-13.52	-3.76	1.68e-10	2.38e-07	23.44
NR1D1	NC_009154	22475732..22483393	100054466	-12.3	-3.62	1.84e-12	4.48e-09	3.17
BTG2	NC_009148	73329..75820	100053122	-10.72	-3.42	1.89e-07	8.71e-05	5.75
DBP	NC_009153	complement(18930335..18936328)	100146301	-10.29	-3.36	0	0	11.98
FOS	NC_009167	20589698..20593126	100051632	-10.01	-3.32	1.64e-05	0.00317	1.75
C1H10orf53	NC_009144	complement(81918680..81936048)	100051600	-8.35	-3.06	0.000199	0.02	0.83
FGF21	NC_009153	19031568..19033705	100054542	-8.29	-3.05	6.62e-05	0.0086	9.8
ATF3	NC_009148	complement(23305134..23358402)	100050849	-6.69	-2.74	3.47e-06	0.00109	2.84
MAFF	NC_009171	36465336..36483408	100055112	-6.48	-2.7	1.04e-07	5.72e-05	0.62
CTGF	NC_009153	complement(79342751..79345929)	100073098	-6.04	-2.59	2.07e-05	0.0037	10.91
RGS16	NC_009148	complement(16930274..16936030)	100051514	-5.92	-2.57	0.000348	0.03	10.34
MYC	NC_009152	71418587..71423659	100068097	-5.15	-2.37	2.2e-08	1.5e-05	4.87
ZC3H12A	NC_009145	complement(20171228..20180783)	100069173	-5.1	-2.35	1.58e-05	0.00312	2.57
DUSP1	NC_009157	7905320..7908393	100069834	-5.04	-2.33	1.2e-08	1.02e-05	18.1
SRF	NC_009163	43084899..43094662	100055059	-4.76	-2.25	4.03e-10	5.28e-07	1.58
CITED4	NC_009145	17384951..17386321	111771277	-4.55	-2.18	6.83e-08	4.15e-05	3.34
HCAR2	NC_009151	complement(25294197..25296249)	100060366	-4.45	-2.16	0.000303	0.03	2.59
UBALD1	NC_009156	39611137..39618583	111767575	-4.17	-2.06	9.09e-09	8.14e-06	2.65
TUFT1	NC_009148	complement(42312535..42346096)	100059946	-3.98	-1.99	0.000314	0.03	1.03
CLPS	NC_009163	complement(36724558..36727461)	100053646	-3.98	-1.99	0.000188	0.02	2.7
LOC100056087	NC_009171	complement(39749978..39754332)	100056087	-3.97	-1.99	1.26e-06	0.000467	2.2
TRABD2A	NC_009158	20165496..20222055	100067515	-3.87	-1.95	2.12e-05	0.00376	0.92
CYR61	NC_009148	complement(75205289..75208196)	100064066	-3.85	-1.95	3.56e-07	0.000155	4.68
LOC100062658	NC_009153	22325245..22326333	100062658	-3.72	-1.89	1.51e-05	0.00306	2.99
ZFP36	NC_009153	10389400..10391649	111775192	-3.71	-1.89	1.13e-05	0.00253	9.04
NUAK2	NC_009148	complement(1779429..1797001)	100054893	-3.65	-1.87	1.84e-08	1.3e-05	1.52
PER1	NC_009154	complement(51369993..51385229)	100073046	-3.61	-1.85	5.36e-11	8.3e-08	4.86
ATOH8	NC_009158	complement(19387133..19419588)	102149567	-3.54	-1.83	8.47e-05	0.01	1.37
ANGPTL4	NC_009150	6062193..6067864	100067036	-3.46	-1.79	8.1e-05	0.00999	3.81
CSRNP1	NC_009159	47804553..47816648	100068414	-3.45	-1.79	4.31e-06	0.00122	1.18
FHL3	NC_009145	19787754..19798437	100054519	-3.33	-1.74	0.000758	0.04	0.82
JUN	NC_009145	1321922..1324378	100067469	-3.15	-1.65	8.4e-08	4.77e-05	7.73
SLC4A4	NC_009146	complement(65417342..65810876)	100049977	-3.14	-1.65	0.00017	0.02	1.29
TEF	NC_009171	38989853..39013715	100055668	-3.12	-1.64	1.26e-07	6.45e-05	4.12
LOC111769046	NC_009162	complement(143..51441)	111769046	-3.05	-1.61	5e-05	0.00692	9.96
APOA5	NC_009150	complement(25341006..25344373)	100071101	-3	-1.58	7.98e-06	0.002	58.16
KLHDC10	NC_009147	84808871..84866317	100057051	-2.9	-1.53	0.000146	0.02	17.95
ZPR1	NC_009150	complement(25330748..25340233)	100062470	-2.86	-1.52	7.44e-07	0.000288	15.34
NR1D2	NC_009159	complement(60517373..60545908)	100060122	-2.84	-1.5	2.43e-09	2.95e-06	5.16
SCNN1B	NC_009156	complement(25135015..25191406)	100069008	-2.81	-1.49	0.000829	0.04	1.09
ZYX	NC_009147	96556353..96565636	100147478	-2.77	-1.47	7.36e-08	4.32e-05	11.28
ROBO4	NC_009150	complement(34415903..34429563)	100072289	-2.77	-1.47	0.000433	0.03	1.06
THBS1	NC_009144	complement(150310065..150326658)	100057478	-2.76	-1.47	6.04e-06	0.00161	3.7
MFSD2A	NC_009145	complement(18152129..18164321)	100068365	-2.73	-1.45	9.68e-05	0.01	88.63
FAM83G	NC_009154	59751340..59781086	100147132	-2.72	-1.44	0.00093	0.05	1.03
PER3	NC_009145	complement(43192076..43251481)	100630305	-2.71	-1.44	5.97e-07	0.000242	11.3
SLC37A2	NC_009150	34553216..34579998	100072304	-2.71	-1.44	0.000689	0.04	1.01
BHLHE40	NC_009159	complement(12641397..12646711)	100059809	-2.7	-1.43	0.000887	0.05	15.36
PLEK2	NC_009167	complement(13598201..13617077)	100052761	-2.68	-1.42	0.000303	0.03	2.78
KLF9	NC_009166	19823693..19845722	100050300	-2.65	-1.41	2.58e-05	0.00426	5.01
PLEKHG2	NC_009153	10394931..10405307	100147191	-2.62	-1.39	0.000178	0.02	0.71
SLC13A2	NC_009154	42759868..42786937	100072053	-2.59	-1.38	0.000739	0.04	2.96
SPRY4	NC_009157	34106543..34118748	100072121	-2.59	-1.37	2.86e-05	0.0046	4.4
LOC100629234	NC_009155	29323886..29339480	100629234	-2.57	-1.36	4.11e-06	0.00122	1.32
LOC100070990	NC_009171	complement(39831722..39837114)	100070990	-2.57	-1.36	0.000455	0.03	58.54
SLC1A5	NC_009153	complement(17216557..17227143)	100146913	-2.54	-1.35	0.000826	0.04	1.16
KLF12	NC_009160	complement(46911990..47336323)	100066348	-2.54	-1.35	4.49e-05	0.00644	2.49
JADE3	NC_009175	39476768..39604924	100051026	-2.54	-1.34	0.000831	0.04	2.48
PDE2A	NC_009150	73205460..73295532	100052619	-2.48	-1.31	0.000132	0.01	1.53
LIMS2	NC_009161	3119425..3177845	100067531	-2.48	-1.31	3.81e-06	0.00118	4.91
ERF	NC_009153	13702899..13710525	100069683	-2.47	-1.31	0.000562	0.04	3.2
MAP3K14	NC_009154	18519215..18560197	100050140	-2.46	-1.3	0.000911	0.05	1.03
HIPK3	NC_009155	complement(412904..508828)	106781398	-2.46	-1.3	0.000348	0.03	5.28
CNN2	NC_009150	482970..489616	111774162	-2.45	-1.29	0.000158	0.02	2.82
LOC100070962	NC_009171	complement(39767083..39771483)	100070962	-2.42	-1.27	1.17e-05	0.00253	12.1
MAFK	NC_009156	1166604..1178937	111776168	-2.41	-1.27	0.000497	0.03	0.78
SPON2	NC_009146	120787831..120792415	100052156	-2.4	-1.26	0.000394	0.03	5.37
LTBP3	NC_009155	complement(29406820..29424844)	100146561	-2.4	-1.26	0.000584	0.04	0.98
MGRN1	NC_009156	complement(39557161..39605682)	100069818	-2.38	-1.25	4.39e-05	0.00639	3.2
EEF1A2	NC_009165	complement(50226196..50235361)	100060464	-2.38	-1.25	1.04e-05	0.0024	13.8
LOC102148201	NC_009158	complement(3388725..3394433)	102148201	-2.37	-1.25	0.000459	0.03	11.3
AKAP6	NC_009144	171413799..171920433	100056405	-2.36	-1.24	0.000457	0.03	0.65
KDM6B	NC_009154	51099407..51121273	100073033	-2.29	-1.2	0.000907	0.05	3.03
PER2	NC_009149	complement(24157297..24199710)	100034167	-2.27	-1.18	6.23e-06	0.00163	2.03
BOK	NC_009149	26805817..26818915	100147141	-2.26	-1.18	0.000939	0.05	3.1
CYP2F1	NC_009153	complement(11253139..11262380)	100068315	-2.25	-1.17	6.81e-07	0.00027	20.66
ZNF544	NC_009153	28320392..28340653	102147874	-2.25	-1.17	0.000941	0.05	0.86
IDUA	NC_009146	complement(120934885..120956417)	100146682	-2.24	-1.17	2.7e-05	0.00442	2.37
LOC100054137	NC_009158	3395457..3455883	100054137	-2.24	-1.17	0.00067	0.04	5.89
SLC27A5	NC_009153	complement(28593166..28602463)	100051678	-2.22	-1.15	3.94e-05	0.00593	4.07
CMTM8	NC_009159	complement(53394369..53494960)	100630188	-2.22	-1.15	0.000449	0.03	2.16
GPRC5C	NC_009154	complement(7371190..7393598)	100060724	-2.21	-1.14	3.44e-05	0.00532	5.44
HSPG2	NC_009145	32818813..32917816	100071701	-2.19	-1.13	0.000148	0.02	0.74
AR	NC_009175	52728703..52884282	100033980	-2.18	-1.13	0.000113	0.01	5.59
LMCD1	NC_009159	complement(9604244..9663734)	100058957	-2.17	-1.12	0.000323	0.03	3.88
SLC22A18	NC_009155	35093738..35119469	100060198	-2.15	-1.1	6.87e-05	0.0088	9.2
TNXB	NC_009163	complement(32581324..32642237)	100059315	-2.14	-1.1	0.00022	0.02	0.72
EFHD2	NC_009145	complement(37645695..37662447)	100054472	-2.13	-1.09	0.000269	0.02	10.62
CRIP1	NC_009167	47117056..47118701	100630592	-2.13	-1.09	0.000576	0.04	123.84
ENG	NC_009168	complement(31802995..31832029)	100070421	-2.13	-1.09	0.000294	0.02	15.27
MIDN	NC_009150	647189..657171	100147619	-2.11	-1.08	0.000852	0.05	2.76
HNF1A	NC_009151	complement(15650947..15673243)	100049993	-2.11	-1.08	0.000178	0.02	3.95
NFX1	NC_009166	49532699..49593903	100053795	-2.11	-1.08	9.02e-05	0.01	4.97
SERINC2	NC_009145	complement(25178425..25196613)	100070470	-2.1	-1.07	7.97e-06	0.002	23.22
JUP	NC_009154	21095925..21118226	100053295	-2.09	-1.06	1.15e-05	0.00253	8.46
RHOB	NC_009158	complement(76011753..76014179)	100056328	-2.09	-1.06	0.000169	0.02	8.12
OCEL1	NC_009164	2873811..2875980	100070019	-2.09	-1.06	0.000429	0.03	16.04
GALT	NC_009166	50378306..50392540	100068493	-2.09	-1.07	1.56e-05	0.00312	12.64
BRI3	NC_009156	5714682..5724801	100629883	-2.08	-1.05	0.000449	0.03	14.23
LMF2	NC_009171	complement(47122909..47127705)	100056627	-2.08	-1.05	0.000695	0.04	4.01
BAIAP2	NC_009154	complement(1978833..2054568)	100050207	-2.06	-1.05	0.000206	0.02	3.24
LOC100146596	NC_009171	complement(39807612..39811960)	100146596	-2.06	-1.04	0.000559	0.04	27.67
NDUFS7	NC_009150	762112..769068	100068855	-2.05	-1.03	1.17e-05	0.00253	30.48
LOC100053030	NC_009146	complement(37081743..37084835)	100053030	-2.04	-1.03	0.000655	0.04	26.2
PTMS	NC_009149	35269651..35275751	100059973	-2.04	-1.03	4.91e-05	0.00688	30.41
LOC100147480	NC_009171	complement(39788034..39792688)	100147480	-2.04	-1.03	0.000215	0.02	45.97
SLC16A12	NC_009144	39053225..39136122	100071573	-2.02	-1.01	6.33e-05	0.00835	8.45
IFRD2	NC_009159	38520668..38525714	100061975	-2.01	-1.01	0.000366	0.03	7.4
AQP5	NC_009149	68497502..68501274	111767458	-2	-1	0.000871	0.05	9.8
LOC100050322	NC_009151	complement(3293204..3302091)	100050322	-2	-1	0.000413	0.03	69.62
CHCHD1	NC_009144	61890099..61891406	100064041	2	1	0.000325	0.03	45.67
NUS1	NC_009153	67223586..67252611	100067138	2.01	1.01	5.14e-05	0.00698	11.9
CCT6A	NC_009156	complement(19046517..19057703)	100060692	2.01	1	0.000228	0.02	10.22
SGPP1	NC_009167	complement(10460897..10504670)	100061850	2.01	1.01	4.5e-05	0.00644	10.78
CAPZA2	NC_009147	74190713..74248831	100071181	2.02	1.01	0.000182	0.02	11.41
GPR155	NC_009161	complement(53249960..53291211)	100053256	2.02	1.01	0.00031	0.03	5.03
BMPR1A	NC_009144	complement(84418389..84558349)	100064367	2.03	1.02	2.91e-05	0.00463	4.99
TMEM170A	NC_009146	complement(25019679..25037324)	100068983	2.03	1.02	5.16e-05	0.00698	9.04
RAP2C	NC_009175	complement(109133407..109149146)	100054364	2.03	1.02	3.9e-05	0.00593	8.72
DNM1L	NC_009149	57629039..57675380	100070034	2.04	1.03	0.000253	0.02	3.7
PPM1H	NC_009149	complement(80229174..80460241)	100056057	2.04	1.03	0.000583	0.04	2.96
ACAT2	NC_009174	complement(8542185..8553781)	100058892	2.04	1.03	0.000216	0.02	48.12
TFAM	NC_009144	48496529..48513637	100062631	2.05	1.03	0.000544	0.03	2.2
AZI2	NC_009159	56871509..56899675	100051113	2.05	1.03	2.15e-05	0.00378	10.28
UFL1	NC_009153	49168203..49198959	100065945	2.06	1.04	0.000638	0.04	4.59
CRLS1	NC_009165	complement(17537181..17562574)	100065537	2.06	1.04	2.5e-05	0.00417	17.79
EIF4E	NC_009146	41220548..41257706	100066216	2.07	1.05	0.000157	0.02	11.41
STARD13	NC_009160	complement(12257005..12616336)	100062290	2.07	1.05	0.000342	0.03	0.66
DTX3L	NC_009162	complement(39466702..39475568)	100060632	2.07	1.05	0.000515	0.03	7.62
FGFR1OP2	NC_009149	53285534..53307069	100064619	2.08	1.06	0.000559	0.04	3.76
PLS1	NC_009159	78104800..78215704	100051261	2.08	1.06	0.000144	0.02	13.17
ESR1	NC_009174	complement(15112682..15364616)	791249	2.08	1.06	0.000632	0.04	2.14
USO1	NC_009146	complement(62095095..62190667)	100050841	2.09	1.06	0.000805	0.04	13.45
RASSF8	NC_009149	52375256..52493395	100064529	2.09	1.07	0.000891	0.05	1.94
KDM1B	NC_009163	17538110..17585677	100066240	2.09	1.06	0.000527	0.03	5.22
ALG2	NC_009168	complement(5977110..5981442)	100054840	2.09	1.06	9.03e-05	0.01	17.06
LOC100049912	NC_009146	178257..179562	100049912	2.1	1.07	0.000765	0.04	8.69
FAM98A	NC_009158	64332920..64348851	100070497	2.1	1.07	0.000595	0.04	6.3
IDE	NC_009144	36580367..36682483	100071303	2.11	1.07	2.79e-05	0.00453	5.14
OSTC	NC_009145	complement(117371579..117385040)	100629846	2.11	1.07	4.28e-05	0.00628	64.98
SLC35B4	NC_009147	complement(88385217..88412428)	100065180	2.11	1.08	0.000102	0.01	2.78
LOC100059997	NC_009148	46062768..46085058	100059997	2.12	1.09	0.000197	0.02	18.46
ACACA	NC_009154	complement(36602975..36874885)	100071472	2.12	1.08	0.000336	0.03	0.95
DNAJC10	NC_009161	60461913..60506811	102147457	2.12	1.08	4.25e-06	0.00122	5.36
SSB	NC_009161	49356712..49366717	100052752	2.13	1.09	0.000211	0.02	9.11
TBL1XR1	NC_009162	complement(18945670..19111186)	100146880	2.13	1.09	5.27e-05	0.00706	4.22
GCLM	NC_009148	67985486..68005996	100058894	2.14	1.1	1.07e-05	0.00242	5.65
TMEM70	NC_009152	complement(12939369..12946631)	100146309	2.14	1.1	8.66e-06	0.00208	32.14
CLINT1	NC_009157	20603716..20666150	100071176	2.15	1.1	1.96e-05	0.00359	10.92
LOC111767493	NC_009168	13051433..13099705	111767493	2.15	1.11	0.000604	0.04	4.58
PGM3	NC_009153	complement(37801919..37825053)	100065388	2.16	1.11	0.000126	0.01	7.98
LOC100073135	NC_009154	complement(57746102..57771506)	100073135	2.16	1.11	6.15e-05	0.00818	5.89
UBA5	NC_009159	70011205..70024071	100052911	2.16	1.11	0.000104	0.01	5.18
KDELC1	NC_009160	complement(71247688..71261538)	100051191	2.16	1.11	0.000338	0.03	5.07
MACC1	NC_009147	complement(52209104..52275325)	100053413	2.17	1.12	0.000115	0.01	3.07
RAB23	NC_009163	complement(55304150..55335204)	100070075	2.17	1.12	0.0003	0.03	3.05
GOLPH3	NC_009164	33115987..33168262	100068637	2.17	1.12	0.000302	0.03	47.38
PRRC1	NC_009157	complement(46406615..46452264)	100063560	2.19	1.13	0.000385	0.03	10.92
SMIM15	NC_009164	12621056..12622600	100629701	2.19	1.13	0.000138	0.02	12.87
ARL1	NC_009171	complement(26390632..26401329)	100052976	2.19	1.13	3.93e-06	0.0012	20.7
AGFG1	NC_009149	15523644..15598903	100629966	2.2	1.14	3.14e-05	0.00495	10.03
NUCB2	NC_009150	87797080..87838767	100056479	2.2	1.14	3.31e-06	0.00106	22.8
UBE2V2	NC_009152	complement(36128835..36178905)	100051373	2.2	1.14	8.51e-05	0.01	4.96
HAL	NC_009171	complement(21941394..21967408)	100052193	2.2	1.14	0.000791	0.04	6.87
OTUD6B	NC_009152	39554497..39570886	100052944	2.21	1.14	0.000815	0.04	2.36
RBM12B	NC_009152	complement(41936030..41958614)	100050553	2.21	1.14	0.000537	0.03	0.98
N4BP2L1	NC_009160	complement(11647640..11673626)	100064645	2.21	1.15	0.000611	0.04	31.86
PPA1	NC_009144	complement(58746593..58777970)	100072720	2.23	1.16	0.000318	0.03	12.94
SNX10	NC_009147	57619412..57695460	100068610	2.23	1.15	0.0008	0.04	6.25
SLC33A1	NC_009159	complement(88792123..88818253)	100051998	2.23	1.15	0.000302	0.03	5.93
TARS	NC_009164	complement(32089674..32116084)	100068323	2.23	1.16	0.000243	0.02	6.31
DNAJA1	NC_009166	49318632..49330209	100053747	2.24	1.16	0.000345	0.03	11.35
LOC100050004	NC_009144	115633765..115845922	100050004	2.26	1.18	1.68e-05	0.00322	4.98
ANKMY2	NC_009147	complement(49248353..49287623)	100052981	2.27	1.18	0.000196	0.02	4.41
COG3	NC_009160	complement(24947628..25017416)	100050896	2.27	1.18	6.41e-05	0.0084	4.86
GSR	NC_009170	13770624..13812969	100062365	2.28	1.19	0.000112	0.01	7.84
PALMD	NC_009148	complement(63078064..63124013)	100050774	2.33	1.22	1.64e-05	0.00317	16.79
TDO2	NC_009145	complement(78345318..78362810)	100069524	2.34	1.23	0.000346	0.03	59
PPID	NC_009145	75784906..75797923	100061820	2.36	1.24	4.93e-05	0.00688	8.68
GOLT1B	NC_009149	48972911..48985760	100064232	2.37	1.24	2e-05	0.00363	3.61
PRIM1	NC_009149	complement(75181146..75199721)	100146777	2.41	1.27	0.000117	0.01	7.81
TLR3	NC_009170	complement(24238434..24255354)	100009703	2.41	1.27	4.06e-05	0.00606	3.13
PARP9	NC_009162	39475571..39517246	100070607	2.42	1.28	0.000443	0.03	7.65
LOC100065075	NC_009149	complement(39649799..39656157)	100065075	2.44	1.29	0.000362	0.03	4.63
UFM1	NC_009160	16991457..17005622	100066289	2.45	1.29	3.09e-06	0.00101	8.91
ZNF608	NC_009157	48572863..48673593	100063853	2.46	1.3	0.000131	0.01	1.81
TWF1	NC_009149	complement(63188795..63201647)	100054895	2.47	1.3	1.47e-05	0.00303	7.95
CYCS	NC_009147	complement(56623139..56625670)	100053958	2.48	1.31	0.000201	0.02	41.57
ELOVL7	NC_009164	12867715..12952844	100051272	2.5	1.32	8.42e-06	0.00205	5.7
SCFD1	NC_009144	170180276..170280365	100050005	2.51	1.33	4.54e-06	0.00126	4.03
VPS37A	NC_009170	20398387..20440698	100050168	2.51	1.33	1.37e-06	0.000498	8.49
GFPT1	NC_009158	33980678..34037124	100061157	2.54	1.34	1.29e-07	6.45e-05	4.25
SLC25A24	NC_009148	56128057..56175203	100057835	2.57	1.36	4.55e-05	0.00645	1.82
FDFT1	NC_009145	60265711..60300799	100060929	2.58	1.37	9.71e-06	0.00227	39.3
CISD2	NC_009146	complement(37696468..37710394)	100630458	2.58	1.37	1.88e-05	0.00348	9.99
BET1	NC_009147	complement(37649405..37659486)	100051572	2.58	1.37	1.55e-06	0.000551	16.66
LACTB2	NC_009152	15623514..15659345	100062272	2.58	1.37	2.71e-06	0.000904	60.56
SPCS3	NC_009170	complement(32362007..32373560)	100629176	2.58	1.37	9.35e-07	0.000354	20.2
SLC10A7	NC_009145	86510490..86750254	100062717	2.62	1.39	7.76e-05	0.00972	0.72
PSMD5	NC_009168	complement(24979445..24997191)	100071800	2.64	1.4	1.33e-08	1.08e-05	21.85
ACSL4	NC_009175	complement(90598268..90687294)	100054459	2.64	1.4	1.49e-07	7.05e-05	5.52
ELOVL5	NC_009163	complement(51923182..51991276)	100069400	2.66	1.41	0.00018	0.02	1.83
B4GALT6	NC_009151	complement(55895638..55975005)	100052209	2.68	1.42	9.75e-06	0.00227	1.15
ACSS2	NC_009165	26611578..26658945	100054562	2.69	1.43	0.000102	0.01	18.62
HOOK1	NC_009145	complement(369547..434703)	100067325	2.72	1.44	8.19e-06	0.00202	2.05
SKP2	NC_009164	complement(29784896..29815721)	100053697	2.72	1.44	8.45e-05	0.01	3.45
PPP4R4	NC_009167	37212771..37320579	100064914	2.74	1.46	0.000232	0.02	1.7
STAT1	NC_009161	complement(67414096..67452831)	100069633	2.75	1.46	0.000285	0.02	18.65
MANF	NC_009159	complement(37725465..37749722)	100052301	2.76	1.47	4.26e-06	0.00122	30.96
HSD17B7	NC_009148	complement(31509054..31531319)	100059061	2.78	1.47	4.25e-05	0.00628	7.92
TEX30	NC_009160	complement(71229115..71236004)	100051118	2.79	1.48	0.000945	0.05	1.75
STX2	NC_009151	complement(30710741..30760132)	100062798	2.81	1.49	1.37e-07	6.65e-05	2.38
ACSL3	NC_009149	11659567..11732439	100056656	2.83	1.5	6.88e-05	0.0088	2.82
ELOVL6	NC_009145	116105075..116236992	100072829	2.89	1.53	1.74e-05	0.00329	25.41
TMEM100	NC_009154	complement(30583880..30589785)	100056636	2.89	1.53	2.2e-05	0.00382	1.6
MTMR7	NC_009170	complement(20450430..20556269)	100053655	2.89	1.53	0.000767	0.04	1.24
TMEM41B	NC_009150	complement(80745824..80771870)	100055636	2.92	1.54	3.49e-09	3.49e-06	11.51
HIGD1A	NC_009159	44916017..44924807	100629311	2.92	1.54	2.41e-05	0.00406	10.31
ACLY	NC_009154	21002665..21043210	100053195	2.93	1.55	3.03e-09	3.44e-06	6.79
CXCL9	NC_009146	61907042..61916968	100057927	2.98	1.57	0.000865	0.05	46.34
CCDC152	NC_009164	complement(24475262..24516102)	100065665	3.01	1.59	5.14e-11	8.3e-08	40
LOC100050921	NC_009147	complement(35903667..35922588)	100050921	3.06	1.62	1.57e-08	1.16e-05	34.69
FAM3C	NC_009147	complement(77843543..77892539)	100071408	3.08	1.62	4.97e-11	8.3e-08	12.44
CHEK1	NC_009150	35111734..35145789	100064353	3.08	1.62	3.47e-05	0.00533	1.1
FDPS	NC_009148	complement(39215701..39225390)	100063641	3.1	1.63	1.92e-06	0.000666	8.42
AP1S3	NC_009149	complement(12395618..12461214)	100061230	3.23	1.69	0.000114	0.01	1.62
IFI44	NC_009148	complement(81218607..81232512)	100053034	3.24	1.7	0.00061	0.04	4.72
HSPA5	NC_009168	complement(29663613..29668113)	100067235	3.25	1.7	1.48e-05	0.00303	154.1
MSMO1	NC_009145	complement(69891712..69906799)	100061552	3.43	1.78	4.59e-06	0.00126	328.75
HYOU1	NC_009150	complement(27412667..27424381)	100071323	3.43	1.78	1.47e-08	1.14e-05	6.74
LOC102150744	NC_009168	24971001..24979583	102150744	3.43	1.78	3.37e-05	0.00526	0.82
USP18	NC_009149	complement(28115560..28170848)	100054488	3.45	1.79	0.000745	0.04	0.91
DDX60	NC_009145	67104368..67196774	100067586	3.47	1.8	2.31e-05	0.00393	1.06
FST	NC_009164	complement(19204158..19210692)	100033825	3.48	1.8	3.4e-09	3.49e-06	13.45
SEC23B	NC_009165	complement(6554222..6597240)	100050440	3.48	1.8	3.93e-07	0.000167	16.28
SQLE	NC_009152	69209613..69234458	100067615	3.73	1.9	1.86e-05	0.00348	21.22
MEGF9	NC_009168	complement(24814583..24896435)	100146310	3.84	1.94	9.43e-14	8.02e-10	4.89
DNAJB9	NC_009147	67296145..67299971	100055586	3.85	1.94	1.29e-07	6.45e-05	44.13
SLC4A10	NC_009161	42107869..42382954	100061059	3.94	1.98	0.000273	0.02	0.52
OAS2	NC_009151	complement(21902842..21926533)	791250	3.96	1.99	0.000405	0.03	6.35
ORMDL1	NC_009161	complement(66394388..66406851)	100069307	3.96	1.99	2.42e-08	1.58e-05	8.83
EPSTI1	NC_009160	27227514..27313762	100051337	3.98	1.99	0.000509	0.03	1.53
LOC100051962	NC_009148	71786486..71801143	100051962	4.31	2.11	0.000212	0.02	6.85
HMGCR	NC_009157	complement(89846606..89867388)	100065577	4.31	2.11	6.36e-06	0.00164	27.53
IDI1	NC_009172	33780306..33784314	100630801	4.34	2.12	5.4e-13	1.84e-09	40.38
IFI44L	NC_009148	complement(81240508..81261513)	100066063	4.51	2.17	0.000235	0.02	1.45
TRIM22	NC_009150	76856180..76872571	100069506	4.52	2.17	0.000531	0.03	0.94
SCD	NC_009144	complement(29610093..29625174)	100060485	4.53	2.18	7.7e-05	0.00972	164.06
LOC100052081	NC_009148	72102102..72160264	100052081	4.53	2.18	0.000714	0.04	1.61
MPV17L	NC_009156	complement(31371337..31379418)	100630548	4.57	2.19	5.92e-09	5.6e-06	11.23
HSPA13	NC_009169	complement(14124962..14135353)	100054291	4.58	2.2	7.13e-13	2.02e-09	6.41
ARNTL	NC_009150	84238003..84341392	100034115	5.15	2.37	2.42e-11	5.14e-08	2.23
LOC105761007	NC_009148	71948905..71967433	105761007	6.15	2.62	5.78e-06	0.00156	7.19
HMGCS1	NC_009164	23993760..24015191	100065037	6.52	2.71	2.79e-13	1.19e-09	50.09
CXCL11	NC_009146	61858455..61860508	100629807	7.11	2.83	0.000684	0.04	1.21
CRY1	NC_009171	complement(30984497..31077182)	100034165	8.15	3.03	2.4e-13	1.19e-09	1.88
GBP5	NC_009148	71898095..71911161	100052023	11.64	3.54	1.19e-05	0.00253	3.19
LOC100052033	NC_009175	24678901..24684461	100052033	131.68	7.04	2.26e-05	0.00389	0.82

## Sheet: d+97 vs d+13 Control
Name	Chromosome	Region	Identifier	Fold change	Log fold change	P-value	FDR p-value	Mean RPKM
BHLHA15	NC_009156	5660954..5664680	100062732	-6.11	-2.61	8.52e-06	0.00196	0.91
CRY1	NC_009171	complement(30984497..31077182)	100034165	-5.9	-2.56	3.62e-12	8.94e-09	1.97
MTMR7	NC_009170	complement(20450430..20556269)	100053655	-5.64	-2.5	2.53e-11	4.54e-08	1.09
PTGFR	NC_009148	complement(81328928..81377382)	100009714	-4.92	-2.3	4.3e-09	3.91e-06	0.79
ACTG2	NC_009158	complement(30112487..30133707)	100057561	-4.51	-2.17	0.000283	0.02	1.26
PPP1R3C	NC_009144	37319422..37324066	100062004	-4.47	-2.16	3.67e-08	2.26e-05	56.06
LOC100059068	NC_009144	complement(39234028..39246899)	100059068	-3.89	-1.96	0.000129	0.01	1.11
POLR3G	NC_009157	complement(77365315..77406456)	100065062	-3.87	-1.95	3.17e-05	0.00476	0.64
CYCS	NC_009147	complement(56623139..56625670)	100053958	-3.83	-1.94	1.67e-15	2.02e-11	37.52
HIGD1A	NC_009159	44916017..44924807	100629311	-3.8	-1.93	1.29e-13	4.45e-10	9.75
MPV17L	NC_009156	complement(31371337..31379418)	100630548	-3.77	-1.91	9.6e-12	2.07e-08	11.71
CCDC152	NC_009164	complement(24475262..24516102)	100065665	-3.56	-1.83	5.44e-14	3.14e-10	38.64
HSPH1	NC_009160	complement(10425395..10451293)	100062150	-3.53	-1.82	5.79e-08	3.13e-05	1.6
SDR9C7	NC_009149	complement(75501264..75524017)	100052386	-3.51	-1.81	1.62e-05	0.00308	0.68
HSPA13	NC_009169	complement(14124962..14135353)	100054291	-3.49	-1.8	7.01e-10	8.66e-07	6.8
HYOU1	NC_009150	complement(27412667..27424381)	100071323	-3.34	-1.74	5.05e-08	2.91e-05	6.82
ORMDL1	NC_009161	complement(66394388..66406851)	100069307	-3.29	-1.72	1e-08	8.24e-06	9.24
LOC100061470	NC_009144	34315188..34347114	100061470	-3.15	-1.65	0.000366	0.03	60.2
PPP4R4	NC_009167	37212771..37320579	100064914	-3.14	-1.65	3.88e-08	2.31e-05	1.66
SEC23B	NC_009165	complement(6554222..6597240)	100050440	-3.12	-1.64	1.3e-07	6.26e-05	16.8
LOC102150744	NC_009168	24971001..24979583	102150744	-3.11	-1.64	1.57e-05	0.00308	0.84
NPAS2	NC_009158	complement(8680336..8839145)	100059275	-3.08	-1.62	0.000164	0.02	1.7
HSPA5	NC_009168	complement(29663613..29668113)	100067235	-3.04	-1.61	1.6e-05	0.00308	157.42
DNAJB9	NC_009147	67296145..67299971	100055586	-2.92	-1.54	8.84e-07	0.000347	47.28
STARD4	NC_009157	59771138..59793721	100073191	-2.88	-1.52	6.23e-10	8.28e-07	12.67
EOGT	NC_009159	22381832..22417949	100053493	-2.86	-1.51	6.05e-05	0.00742	1.21
FAM3C	NC_009147	complement(77843543..77892539)	100071408	-2.82	-1.5	2.16e-09	2.08e-06	12.79
HMGCS1	NC_009164	23993760..24015191	100065037	-2.73	-1.45	3.68e-05	0.00527	59.78
LOC100056543	NC_009154	complement(29961719..29968211)	100056543	-2.7	-1.44	1.35e-05	0.00277	5.37
SLC10A7	NC_009145	86510490..86750254	100062717	-2.69	-1.43	5.27e-06	0.0014	0.72
SLC16A13	NC_009154	50402555..50406460	100072927	-2.65	-1.4	1.57e-05	0.00308	6.67
MANF	NC_009159	complement(37725465..37749722)	100052301	-2.64	-1.4	5.76e-06	0.00147	31.52
TMEM41B	NC_009150	complement(80745824..80771870)	100055636	-2.64	-1.4	1.66e-08	1.25e-05	11.88
CORIN	NC_009146	82831230..83043848	100054484	-2.59	-1.37	8.44e-05	0.00941	1.93
SYCP3	NC_009171	complement(26649091..26659659)	100066946	-2.57	-1.36	0.00027	0.02	2.38
SPCS3	NC_009170	complement(32362007..32373560)	100629176	-2.55	-1.35	8.6e-06	0.00196	20.4
CBX4	NC_009154	3052980..3059338	100146225	-2.53	-1.34	6.83e-05	0.00809	6.95
LOC100065075	NC_009149	complement(39649799..39656157)	100065075	-2.51	-1.33	0.000722	0.04	4.61
LCA5	NC_009153	complement(34355316..34402731)	100065273	-2.5	-1.32	8.9e-05	0.00987	1.04
BBOF1	NC_009167	19506688..19574005	100056509	-2.49	-1.32	0.000811	0.04	0.76
SUV39H2	NC_009172	complement(21183903..21206519)	100068891	-2.49	-1.32	0.000352	0.03	0.85
FBXL21	NC_009157	complement(39431711..39446559)	100062673	-2.45	-1.29	0.000353	0.03	0.78
MEGF9	NC_009168	complement(24814583..24896435)	100146310	-2.45	-1.29	1.11e-06	0.000414	5.5
GMPPB	NC_009159	39015355..39017878	100062712	-2.43	-1.28	0.000704	0.04	2.5
NUCB2	NC_009150	87797080..87838767	100056479	-2.43	-1.28	2.25e-06	0.000732	22.27
LOC100054696	NC_009164	55172600..55174298	100054696	-2.4	-1.27	2.53e-05	0.00401	31.39
MARK1	NC_009173	11193576..11257307	100054005	-2.39	-1.26	0.00041	0.03	1.12
TMEM68	NC_009152	28559575..28599149	100068011	-2.38	-1.25	0.000709	0.04	2.09
CHORDC1	NC_009150	58456749..58477616	111774312	-2.35	-1.23	0.000621	0.04	2.91
KRAS	NC_009149	complement(51787095..51826192)	100064473	-2.35	-1.23	2.49e-06	0.000782	4.87
STX2	NC_009151	complement(30710741..30760132)	100062798	-2.34	-1.22	1.1e-05	0.00238	2.53
DNAJA1	NC_009166	49318632..49330209	100053747	-2.33	-1.22	9.56e-05	0.01	11.31
DEPTOR	NC_009152	64910100..65054965	100057185	-2.32	-1.22	2.77e-05	0.00435	2.87
GPAM	NC_009144	19495340..19554821	100068677	-2.32	-1.21	0.000259	0.02	21.75
HMGCR	NC_009157	complement(89846606..89867388)	100065577	-2.32	-1.21	0.000331	0.02	32.26
TWF1	NC_009149	complement(63188795..63201647)	100054895	-2.32	-1.21	1.51e-05	0.00304	8.14
YTHDC2	NC_009157	complement(57892590..57968289)	100064372	-2.32	-1.21	0.000119	0.01	1.31
DNAJB11	NC_009162	27036264..27054089	100059460	-2.27	-1.18	1.68e-05	0.00316	6.38
LOC100050004	NC_009144	115633765..115845922	100050004	-2.27	-1.18	0.000478	0.03	5.01
B4GALT6	NC_009151	complement(55895638..55975005)	100052209	-2.26	-1.18	0.000768	0.04	1.21
EVA1A	NC_009158	28582383..28676032	100068811	-2.25	-1.17	3.66e-05	0.00527	5.32
CHEK1	NC_009150	35111734..35145789	100064353	-2.24	-1.17	0.000247	0.02	1.21
LOC111767493	NC_009168	13051433..13099705	111767493	-2.24	-1.16	1.72e-05	0.00319	4.56
STXBP6	NC_009144	complement(165285015..165515505)	100053091	-2.23	-1.15	1.83e-05	0.00337	1.45
CAV1	NC_009147	73884304..73918050	100055975	-2.22	-1.15	3.97e-05	0.00557	5.34
ZNF711	NC_009175	68484732..68511296	100071705	-2.22	-1.15	4.79e-05	0.00633	3.57
HSPA1A	NC_009163	32428695..32431141	100050827	-2.21	-1.15	4.92e-06	0.00135	12.24
STK38L	NC_009149	53454828..53534501	100146613	-2.2	-1.14	0.000915	0.05	1.21
MATN2	NC_009152	45712140..45853034	100055555	-2.19	-1.13	0.000164	0.02	2.01
GCSH	NC_009146	complement(29562957..29576903)	100629755	-2.18	-1.12	1.28e-05	0.00266	32.34
PLEKHA3	NC_009161	56743523..56768151	100067359	-2.15	-1.1	0.000229	0.02	2.72
GNPNAT1	NC_009167	complement(1226512..1235570)	100054883	-2.14	-1.1	0.000139	0.01	11.92
IFRD1	NC_009147	70470195..70515925	100055718	-2.14	-1.09	1.88e-05	0.00342	7.13
INHBE	NC_009149	75981029..75985228	100050257	-2.14	-1.1	7.84e-05	0.00883	1.95
EIF1B	NC_009159	complement(46894122..46898316)	100055285	-2.13	-1.09	4.77e-05	0.00633	23.99
SQLE	NC_009152	69209613..69234458	100067615	-2.13	-1.09	0.00055	0.03	24.77
SBK2	NC_009153	complement(25097732..25103635)	100147098	-2.12	-1.09	0.000677	0.04	4.15
VPS37A	NC_009170	20398387..20440698	100050168	-2.12	-1.09	9.99e-06	0.00219	9
SLC7A2	NC_009170	20626291..20691533	100050240	-2.11	-1.07	0.000507	0.03	4.34
UFM1	NC_009160	16991457..17005622	100066289	-2.11	-1.08	7e-06	0.00168	9.38
DNAJB4	NC_009148	complement(81756821..81801480)	100053123	-2.09	-1.06	7.87e-05	0.00883	4.19
PPP1R3B	NC_009170	15482207..15493073	100062982	-2.09	-1.06	0.000975	0.05	22.87
AMD1	NC_009153	61457217..61478943	100072355	-2.08	-1.06	5.99e-05	0.0074	9.77
CCT6A	NC_009156	complement(19046517..19057703)	100060692	-2.08	-1.05	3.99e-05	0.00557	10.19
EIF4E	NC_009146	41220548..41257706	100066216	-2.08	-1.05	7.29e-05	0.0083	11.48
PGM3	NC_009153	complement(37801919..37825053)	100065388	-2.08	-1.05	2.28e-05	0.00382	8.16
UBE2V2	NC_009152	complement(36128835..36178905)	100051373	-2.08	-1.06	0.000214	0.02	5.09
OTUD6B	NC_009152	39554497..39570886	100052944	-2.07	-1.05	0.000284	0.02	2.43
OXR1	NC_009152	53182165..53262313	100063414	-2.07	-1.05	6.31e-05	0.00763	4.43
TUBA8	NC_009149	complement(28179797..28208435)	100054576	-2.07	-1.05	0.000316	0.02	7.64
MTERF3	NC_009152	complement(44290313..44310576)	100055471	-2.06	-1.04	0.000122	0.01	9.04
BMPR1A	NC_009144	complement(84418389..84558349)	100064367	-2.05	-1.03	6.16e-05	0.0075	5.02
CCDC117	NC_009151	complement(10116020..10126367)	100064658	-2.05	-1.03	0.000706	0.04	3.48
DONSON	NC_009169	complement(31450348..31478509)	100063043	-2.05	-1.04	0.000106	0.01	2.87
ZRANB2	NC_009148	87743228..87762765	100053515	-2.05	-1.04	2.1e-05	0.0037	8.96
ATL2	NC_009158	60508896..60573599	100070059	-2.04	-1.03	3.11e-05	0.00472	7.45
TBL1XR1	NC_009162	complement(18945670..19111186)	100146880	-2.04	-1.03	5.26e-05	0.00675	4.31
ARNTL	NC_009150	84238003..84341392	100034115	-2.03	-1.02	0.000174	0.02	2.81
DNAJC10	NC_009161	60461913..60506811	102147457	-2.03	-1.02	4.66e-05	0.00625	5.47
RAB23	NC_009163	complement(55304150..55335204)	100070075	-2.03	-1.02	0.000511	0.03	3.14
CHCHD1	NC_009144	61890099..61891406	100064041	-2.02	-1.02	0.000113	0.01	45.87
PSPH	NC_009156	19057029..19103330	100061297	-2.02	-1.01	0.000112	0.01	5.21
ECHDC1	NC_009153	complement(75217660..75284953)	100073045	-2.01	-1.01	0.000107	0.01	7.59
CLCN6	NC_009145	complement(40025109..40055881)	100056209	2.02	1.02	0.000547	0.03	4.18
CDKN1A	NC_009163	37466319..37474173	100064022	2.03	1.02	3.47e-05	0.00513	9.78
KLHDC10	NC_009147	84808871..84866317	100057051	2.04	1.03	6.92e-05	0.00814	14.29
TRAF2	NC_009168	39066410..39092691	100068006	2.04	1.03	0.000438	0.03	2.57
CD44	NC_009155	1842209..1929249	100034221	2.05	1.03	4.14e-05	0.00563	4.88
RHOBTB3	NC_009157	complement(72946641..72998789)	100073227	2.05	1.04	2.38e-05	0.00388	4.54
LGALS1	NC_009171	35959140..35962398	100069841	2.07	1.05	5.73e-05	0.00718	46.05
TMEM131L	NC_009145	complement(80377371..80527567)	100070044	2.08	1.05	5.71e-05	0.00718	3.42
EFHD2	NC_009145	complement(37645695..37662447)	100054472	2.09	1.07	0.000214	0.02	10.67
LOC100051657	NC_009163	30000457..30004971	100051657	2.1	1.07	0.000283	0.02	3.13
CD8A	NC_009158	18492307..18498464	100066774	2.12	1.09	2.38e-05	0.00388	12.53
DQB_1	NC_009163	complement(33812679..33820407)	100060320	2.12	1.08	5.88e-05	0.00731	30.65
CD48	NC_009148	33331615..33343500	100053868	2.13	1.09	0.000914	0.05	6.14
BIRC3	NC_009150	12766575..12782672	100068894	2.15	1.1	4.94e-05	0.00647	5.41
FAT1	NC_009170	23732983..23864331	100050525	2.17	1.12	0.000209	0.02	1.95
FBXO32	NC_009152	complement(68005908..68040654)	100057506	2.17	1.12	2.91e-05	0.00445	2.35
LOC102149966	NC_009159	2843762..2844885	102149966	2.18	1.12	0.000548	0.03	5.45
SQSTM1	NC_009157	complement(1897396..1910349)	100067231	2.21	1.14	3.42e-06	0.00101	21.5
CHDH	NC_009159	35544454..35576212	100059455	2.22	1.15	0.000128	0.01	1.13
SPP1	NC_009146	complement(51237641..51244791)	100053029	2.22	1.15	0.00026	0.02	18.47
LOC100049798	NC_009163	31775881..31887507	100049798	2.23	1.16	0.000832	0.04	1.9
TYROBP	NC_009153	complement(7189782..7192521)	100051740	2.24	1.16	0.000409	0.03	21
RAC2	NC_009171	complement(35586785..35602492)	100054701	2.26	1.18	0.000229	0.02	4.58
SLC22A18	NC_009155	35093738..35119469	100060198	2.26	1.18	2.14e-05	0.0037	9.73
MAP3K13	NC_009162	25931205..26096247	100059237	2.27	1.19	9.24e-06	0.00205	5.1
ERBB3	NC_009149	74671774..74688893	100059216	2.28	1.19	2.59e-06	0.0008	5.96
CD84	NC_009148	33437636..33464922	100058754	2.31	1.21	0.000184	0.02	1.33
ICAM1	NC_009150	complement(51481048..51489820)	100058207	2.32	1.21	0.00066	0.04	11.97
TP53BP2	NC_009173	9556530..9614337	100055278	2.32	1.21	2.13e-05	0.0037	6.87
FAM46C	NC_009148	complement(48067037..48088282)	100059755	2.36	1.24	2.02e-05	0.00364	3.07
UCP2	NC_009150	72061037..72067771	100052144	2.36	1.24	3.6e-05	0.00527	13.59
MPEG1	NC_009155	complement(22801567..22803720)	100066669	2.37	1.24	2.32e-05	0.00385	5.59
UBALD1	NC_009156	39611137..39618583	111767575	2.44	1.29	2.26e-05	0.00382	1.8
CORO1A	NC_009156	20767318..20773031	100064170	2.45	1.29	0.000545	0.03	3.09
MCOLN1	NC_009150	5357879..5366632	100066441	2.48	1.31	0.000392	0.03	2.87
LYZ	NC_009149	85440885..85445855	100052143	2.52	1.33	0.000938	0.05	7.63
FERMT3	NC_009155	28067948..28084471	100050011	2.53	1.34	0.000939	0.05	1.01
SOCS2	NC_009171	20011941..20017157	100051952	2.53	1.34	0.000502	0.03	6.02
CD8B	NC_009158	18439178..18455671	100052855	2.54	1.34	0.000409	0.03	2.34
PLEK2	NC_009167	complement(13598201..13617077)	100052761	2.54	1.35	6.99e-05	0.00816	2.73
TCP11L2	NC_009171	30409473..30447534	100068464	2.54	1.35	2.82e-05	0.00436	3.02
ICOSLG	NC_009169	complement(40737788..40747566)	100057048	2.55	1.35	0.000397	0.03	1.29
NFX1	NC_009166	49532699..49593903	100053795	2.58	1.37	7.06e-08	3.7e-05	5.85
IL2RG	NC_009175	complement(56059546..56063213)	100055911	2.61	1.38	0.000182	0.02	6.26
LY9	NC_009148	complement(33223032..33252150)	100058830	2.61	1.38	0.000711	0.04	0.91
SLA	NC_009152	complement(75838199..75872370)	100068961	2.62	1.39	0.000197	0.02	1.35
OSGIN1	NC_009146	31963247..31996903	100070078	2.67	1.42	2.5e-08	1.73e-05	14.92
LOC100050801	NC_009144	76731285..76733424	100050801	2.68	1.42	0.000485	0.03	0.98
IL18BP	NC_009150	complement(73715196..73719635)	100066161	2.69	1.43	7.63e-06	0.00178	8.01
CTSD	NC_009155	complement(34126591..34137962)	100629639	2.7	1.43	1.58e-06	0.000567	40.27
CTSZ	NC_009165	complement(46354371..46363428)	100056600	2.7	1.43	3.95e-06	0.00114	13.42
SLAMF6	NC_009148	33479007..33548815	100058672	2.7	1.43	4.06e-05	0.00561	2
LOC100061216	NC_009155	complement(23531232..23556333)	100061216	2.71	1.44	0.000264	0.02	1.29
CCL5	NC_009154	37634697..37640783	100033925	2.73	1.45	3.25e-07	0.000144	26.15
TIMP1	NC_009175	40032651..40036523	100034220	2.75	1.46	1.26e-07	6.2e-05	11.19
CALCOCO1	NC_009149	complement(71506895..71521984)	100064155	2.78	1.48	1.94e-07	9.06e-05	3.52
C1H15orf48	NC_009144	complement(145481309..145489297)	100499505	2.79	1.48	0.000647	0.04	1.1
MGRN1	NC_009156	complement(39557161..39605682)	100069818	2.79	1.48	5.94e-06	0.00149	3.65
LAT	NC_009156	21061170..21066556	100064430	2.8	1.48	0.000336	0.03	1.21
BCAM	NC_009153	15629112..15638846	100070622	2.84	1.51	2.96e-08	1.97e-05	6.08
CCL2	NC_009154	complement(38886881..38888824)	100034136	2.86	1.51	0.00036	0.03	10.84
FZD5	NC_009161	complement(81866445..81868917)	100146215	2.86	1.52	1.11e-07	5.63e-05	3.33
DKK1	NC_009144	43205006..43208327	100071881	2.9	1.54	4.53e-09	3.92e-06	10.83
CPM	NC_009149	complement(85056149..85121472)	100059473	2.92	1.55	2.2e-05	0.00377	0.66
FLRT3	NC_009165	10223612..10238415	100051056	2.92	1.55	4.02e-07	0.000174	4.94
CCL4	NC_009154	complement(37492775..37494771)	100057859	2.94	1.56	1.77e-06	0.000625	8.28
NCF2	NC_009148	complement(17785095..17816094)	100051787	2.96	1.57	0.000261	0.02	0.64
IL2RB	NC_009171	complement(35512060..35529687)	100069676	3	1.58	0.000249	0.02	0.69
CXCL9	NC_009146	61907042..61916968	100057927	3.01	1.59	0.000645	0.04	139.82
CD68	NC_009154	50893597..50895410	100034045	3.03	1.6	5.67e-10	8.17e-07	30.41
CD83	NC_009163	14182259..14200426	100065247	3.06	1.61	5.06e-06	0.00137	2.58
TRABD2A	NC_009158	20165496..20222055	100067515	3.06	1.61	0.00025	0.02	0.78
ATF3	NC_009148	complement(23305134..23358402)	100050849	3.07	1.62	0.000189	0.02	1.53
CTSW	NC_009155	29676287..29679707	100051806	3.07	1.62	2.46e-05	0.00397	2.89
ITGAX	NC_009156	complement(19602166..19622998)	100064779	3.07	1.62	1.41e-05	0.00287	1.43
LIMD2	NC_009154	15640268..15643735	100054185	3.13	1.65	0.000934	0.05	0.68
ANKRD34B	NC_009157	85673895..85686423	100073257	3.14	1.65	6.81e-05	0.00809	0.82
SLC25A47	NC_009167	42675127..42683267	100055374	3.14	1.65	1.71e-09	1.74e-06	5.94
GZMB	NC_009144	164547429..164550632	100033978	3.15	1.66	0.000926	0.05	1.96
PSTPIP1	NC_009144	118552529..118594177	100050881	3.18	1.67	0.000597	0.04	0.56
HCST	NC_009153	7184915..7189644	100060115	3.19	1.67	2.5e-05	0.004	2.11
NFKB2	NC_009144	complement(27920248..27928067)	100069984	3.2	1.68	1.12e-06	0.000414	3
RELB	NC_009153	15824913..15849495	100070664	3.23	1.69	2.13e-06	0.000723	2.47
EGR1	NC_009157	complement(37339325..37343158)	100072574	3.25	1.7	5.37e-05	0.00683	7.01
JUNB	NC_009150	complement(46879028..46880883)	100146801	3.32	1.73	4.58e-06	0.00128	3.28
LOC100630653	NC_009146	9705177..9725465	100630653	3.37	1.75	8.96e-05	0.00987	133.11
MHCB3	NC_009163	31883985..31886936	100034212	3.38	1.76	8.83e-06	0.00198	5.05
HPSE	NC_009146	55286331..55320519	100061267	3.39	1.76	3.8e-05	0.00538	0.99
DCSTAMP	NC_009152	51167049..51184957	100062879	3.41	1.77	1.62e-05	0.00308	1.76
PLA2G2D	NC_009145	34259288..34266429	100071838	3.41	1.77	0.000103	0.01	1.11
SECTM1	NC_009154	882349..896705	100629534	3.43	1.78	0.00079	0.04	18.91
ACP5	NC_009150	50593391..50597109	100056621	3.44	1.78	2.62e-11	4.54e-08	10.61
PCK1	NC_009165	45073516..45078451	100055710	3.5	1.81	1.13e-05	0.00242	211.45
IKZF3	NC_009154	22645467..22733957	100068032	3.51	1.81	1.12e-06	0.000414	0.75
ILT11A	NC_009153	complement(23728087..23857862)	100036551	3.55	1.83	4.88e-07	0.000206	0.55
HCAR2	NC_009151	complement(25294197..25296249)	100060366	3.62	1.86	4.53e-06	0.00128	2.22
ICOS	NC_009161	78694630..78716925	100067953	3.69	1.89	2.08e-05	0.0037	1
SLC19A1	NC_009169	complement(41919982..41943814)	100055625	3.95	1.98	1.27e-08	9.97e-06	0.74
NUAK2	NC_009148	complement(1779429..1797001)	100054893	3.97	1.99	3.56e-08	2.26e-05	1.66
FABP5	NC_009152	complement(6694089..6698217)	100057538	3.99	2	0.000114	0.01	9.88
LOC100064287	NC_009145	complement(11773687..11793017)	100064287	4.03	2.01	6.11e-06	0.00151	1.08
CST7	NC_009165	complement(871714..893668)	100630051	4.06	2.02	6.5e-05	0.00781	1.14
RGS16	NC_009148	complement(16930274..16936030)	100051514	4.1	2.03	8.76e-10	1.01e-06	7.85
EQMHCC1	NC_009163	complement(32014362..32017146)	100034211	4.19	2.07	0.0004	0.03	1.73
TNFRSF12A	NC_009156	complement(40975831..40977935)	100146755	4.22	2.08	1.17e-05	0.00246	7.04
CXCL10	NC_009146	61889205..61890719	100050993	4.29	2.1	0.000626	0.04	120.13
LGALS3	NC_009167	3212589..3226046	100050367	4.29	2.1	2.18e-08	1.57e-05	6.23
NR1D1	NC_009154	22475732..22483393	100054466	4.31	2.11	3.3e-06	0.001	1.29
UBE2C	NC_009165	35693260..35696566	100056334	4.37	2.13	4.24e-05	0.00573	1.44
GNLY	NC_009158	complement(19476760..19481087)	100034133	4.41	2.14	0.0003	0.02	1.45
DBP	NC_009153	complement(18930335..18936328)	100146301	4.55	2.18	2.46e-13	7.08e-10	6.05
LOC100054321	NC_009153	24209919..24217798	100054321	4.57	2.19	1.39e-09	1.5e-06	1.47
CGA	NC_009153	complement(40937503..40950848)	100034174	4.83	2.27	0.000438	0.03	1.13
GPNMB	NC_009147	55013885..55040234	100067870	4.92	2.3	1.29e-13	4.45e-10	38.63
SAA1	NC_009150	complement(88539140..88543005)	100034017	4.96	2.31	3.44e-06	0.00101	8.51
ZC3H12A	NC_009145	complement(20171228..20180783)	100069173	5.28	2.4	2.33e-15	2.02e-11	2.68
CAPG	NC_009158	19719071..19738717	100053297	5.29	2.4	5.58e-08	3.11e-05	0.83
MAFF	NC_009171	36465336..36483408	100055112	5.31	2.41	1.94e-06	0.000671	0.54
LOC100050100	NC_009168	19537732..19540637	100050100	5.79	2.53	3.19e-05	0.00476	0.98
CCL3	NC_009154	37503845..37550551	100057909	6.35	2.67	7.21e-07	0.00029	2.15
LOC100053579	NC_009153	complement(23930890..23936210)	100053579	6.76	2.76	2.28e-06	0.000732	0.96
CXCR4	NC_009161	complement(19970697..19974471)	100050974	7.1	2.83	1.37e-10	2.15e-07	1.28
TREM2	NC_009163	complement(41462492..41467331)	100066180	9.6	3.26	6.64e-06	0.00162	0.73
LOC106781592	NC_009157	complement(29210280..29215374)	106781592	11.29	3.5	2.29e-06	0.000732	6.11

## Sheet: d+97 vs d-63 Control
Name	Chromosome	Region	Identifier	Fold change	Log fold change	P-value	FDR p-value	Mean RPKM
ASCL1	NC_009171	27674999..27677834	100146286	-17.09	-4.09	1.99e-05	0.00443	9.57
EEPD1	NC_009147	65904507..66022523	100070517	-8.73	-3.13	5.84e-09	5.34e-06	2
LIPG	NC_009151	71559872..71583984	100053762	-7.22	-2.85	2.35e-09	2.55e-06	0.81
DUSP1	NC_009157	7905320..7908393	100069834	-5.99	-2.58	9.45e-11	1.37e-07	10.7
INHBE	NC_009149	75981029..75985228	100050257	-5.91	-2.56	8.56e-06	0.00216	1.66
DDIT4	NC_009144	60601408..60603530	100072811	-5.83	-2.54	0.000218	0.03	2
SOCS2	NC_009171	20011941..20017157	100051952	-5.57	-2.48	9.44e-05	0.02	50.89
EGR1	NC_009157	complement(37339325..37343158)	100072574	-4.19	-2.07	0.00039	0.05	26.12
ZNF385C	NC_009154	20879014..20930389	100066372	-3.89	-1.96	1.98e-06	0.000661	0.62
CLPS	NC_009163	complement(36724558..36727461)	100053646	-3.26	-1.71	0.000236	0.03	1.45
SRF	NC_009163	43084899..43094662	100055059	-3.16	-1.66	1.61e-06	0.000571	2.01
G0S2	NC_009148	complement(25810120..25810979)	100056475	-3.11	-1.64	0.000326	0.04	36.7
DIO2	NC_009167	complement(25068790..25083162)	100052547	-2.99	-1.58	8.26e-06	0.00214	7.97
CYR61	NC_009148	complement(75205289..75208196)	100064066	-2.96	-1.57	3.14e-07	0.00014	5.1
RGCC	NC_009160	complement(28560740..28573854)	100061031	-2.96	-1.57	0.000242	0.03	2.05
JUN	NC_009145	1321922..1324378	100067469	-2.89	-1.53	3.77e-08	2.52e-05	8.15
DEPTOR	NC_009152	64910100..65054965	100057185	-2.88	-1.53	7.96e-09	6.58e-06	3.03
PPTC7	NC_009151	23783870..23819736	100058244	-2.73	-1.45	0.000237	0.03	2.13
MYC	NC_009152	71418587..71423659	100068097	-2.72	-1.44	4.79e-05	0.00886	6.92
ZBTB16	NC_009150	22931278..23118165	100062269	-2.71	-1.44	0.000141	0.02	5.13
SPRY4	NC_009157	34106543..34118748	100072121	-2.66	-1.41	2.21e-05	0.00473	4.44
JADE3	NC_009175	39476768..39604924	100051026	-2.65	-1.41	0.000398	0.05	2.87
LOC100070990	NC_009171	complement(39831722..39837114)	100070990	-2.55	-1.35	8.92e-05	0.02	53.54
HMGCS2	NC_009148	46448177..46468131	100059971	-2.49	-1.32	2.33e-05	0.00492	50.13
ACE2	NC_009175	complement(11928696..11973861)	100055952	-2.44	-1.29	4.39e-05	0.00847	3.72
PER1	NC_009154	complement(51369993..51385229)	100073046	-2.43	-1.28	8.98e-05	0.02	6.16
RTL3	NC_009175	complement(61559965..61563260)	100072624	-2.43	-1.28	0.00025	0.03	55.1
SBK2	NC_009153	complement(25097732..25103635)	100147098	-2.33	-1.22	7.88e-06	0.00213	3.66
LOC100070962	NC_009171	complement(39767083..39771483)	100070962	-2.31	-1.21	5.62e-06	0.00167	10.46
BAIAP2	NC_009154	complement(1978833..2054568)	100050207	-2.29	-1.2	7.85e-06	0.00213	3.37
LIMS2	NC_009161	3119425..3177845	100067531	-2.29	-1.2	5.68e-06	0.00167	5.43
DBP	NC_009153	complement(18930335..18936328)	100146301	-2.27	-1.18	6.46e-06	0.00187	15.68
NRIP1	NC_009169	complement(14572529..14663266)	100054242	-2.27	-1.19	0.000279	0.04	2.96
LOC100070905	NC_009171	complement(39660795..39672687)	100070905	-2.25	-1.17	1.67e-05	0.00387	10.91
AFMID	NC_009154	complement(4321092..4339991)	100057858	-2.2	-1.14	0.000295	0.04	4.08
DAO	NC_009151	complement(14281960..14298268)	100059819	-2.17	-1.12	5.43e-06	0.00165	11.86
KIAA0232	NC_009146	116487517..116568698	100056560	-2.13	-1.09	5.79e-05	0.01	1.98
TRIB1	NC_009152	69567965..69576107	100033926	-2.11	-1.08	4.02e-05	0.00784	8.26
PIK3R1	NC_009164	complement(6212024..6295524)	100050227	-2.09	-1.06	2.61e-05	0.0054	15.38
CYP2F1	NC_009153	complement(11253139..11262380)	100068315	-2	-1	0.00031	0.04	16.05
GCLC	NC_009163	complement(52095016..52139519)	100056731	2.05	1.03	3e-05	0.00606	24.92
LACTB2	NC_009152	15623514..15659345	100062272	2.06	1.04	2.02e-05	0.00443	42.31
IL2RG	NC_009175	complement(56059546..56063213)	100055911	2.13	1.09	0.000116	0.02	4.85
SLC25A47	NC_009167	42675127..42683267	100055374	2.18	1.13	0.000218	0.03	5.4
CD68	NC_009154	50893597..50895410	100034045	2.24	1.17	8.09e-06	0.00213	26.07
ACP5	NC_009150	50593391..50597109	100056621	2.25	1.17	3.06e-06	0.000965	10.35
LOC100050921	NC_009147	complement(35903667..35922588)	100050921	2.28	1.19	1.24e-06	0.000448	29.45
PSMB10	NC_009146	complement(18953786..18956406)	100066381	2.37	1.25	0.000365	0.04	9.45
PARP3	NC_009159	complement(37225824..37234563)	100060729	2.38	1.25	8.01e-06	0.00213	1.82
HMGCS1	NC_009164	23993760..24015191	100065037	2.38	1.25	9.72e-06	0.00241	22.03
LGALS3	NC_009167	3212589..3226046	100050367	2.39	1.26	0.000332	0.04	4.59
CD48	NC_009148	33331615..33343500	100053868	2.41	1.27	0.00014	0.02	4.95
BCAM	NC_009153	15629112..15638846	100070622	2.42	1.27	5.07e-06	0.00157	5.31
PARP9	NC_009162	39475571..39517246	100070607	2.43	1.28	1.79e-06	0.000608	6.25
ACAT2	NC_009174	complement(8542185..8553781)	100058892	2.44	1.29	1.9e-07	9.65e-05	55.08
LOC100051962	NC_009148	71786486..71801143	100051962	2.45	1.29	9.36e-05	0.02	3.41
ARNTL	NC_009150	84238003..84341392	100034115	2.52	1.33	0.000102	0.02	1.33
IRF1	NC_009157	42368538..42376013	100063253	2.54	1.34	0.000188	0.03	4.7
CYBB	NC_009175	31684110..31717324	100050132	2.62	1.39	2.66e-07	0.000121	6.16
IKZF3	NC_009154	22645467..22733957	100068032	2.63	1.4	8.33e-05	0.01	0.52
DKK1	NC_009144	43205006..43208327	100071881	2.64	1.4	8.16e-08	4.89e-05	10.62
IDI1	NC_009172	33780306..33784314	100630801	2.65	1.41	9.54e-07	0.000352	34.31
TAP2	NC_009163	complement(34315334..34325894)	100052423	2.67	1.42	1.41e-05	0.00339	2.93
LOC102148440	NC_009167	complement(45237947..45262782)	102148440	2.68	1.42	2.43e-07	0.000114	2.12
ELOVL6	NC_009145	116105075..116236992	100072829	2.7	1.43	3.54e-07	0.000154	22.98
DDX58	NC_009166	complement(48933787..48974688)	100067920	2.72	1.44	6.71e-07	0.000265	5.81
FST	NC_009164	complement(19204158..19210692)	100033825	2.78	1.48	9.79e-08	5.66e-05	11.72
PSMB8	NC_009163	complement(34327441..34330503)	100052481	2.81	1.49	4.8e-05	0.00886	5.65
LOC100061154	NC_009155	complement(23505521..23516077)	100061154	2.83	1.5	0.000224	0.03	1.59
STAT1	NC_009161	complement(67414096..67452831)	100069633	2.84	1.51	2.17e-07	0.000105	14.37
CD180	NC_009164	7105165..7120206	100056598	2.85	1.51	0.00027	0.04	1.06
PARP14	NC_009162	complement(39335252..39379323)	100070561	2.88	1.53	2.1e-08	1.52e-05	4.82
AOAH	NC_009147	complement(66217933..66398356)	100055508	3	1.59	1.88e-07	9.65e-05	0.94
CD4	NC_009149	35290609..35318545	100052502	3	1.59	4.6e-05	0.0087	1.5
OAS2	NC_009151	complement(21902842..21926533)	791250	3.02	1.6	1.78e-06	0.000608	3.94
LOC100061216	NC_009155	complement(23531232..23556333)	100061216	3.03	1.6	0.000355	0.04	0.81
CST7	NC_009165	complement(871714..893668)	100630051	3.06	1.61	0.00019	0.03	0.9
LOC100051526	NC_009148	complement(32686025..32694817)	100051526	3.12	1.64	7.92e-07	0.0003	3.58
LOC111775907	NC_009155	12494765..12600263	111775907	3.16	1.66	0.000322	0.04	0.7
TAP1	NC_009163	complement(34331714..34339486)	100060845	3.16	1.66	5.81e-07	0.000235	1.99
CAPG	NC_009158	19719071..19738717	100053297	3.18	1.67	0.000203	0.03	0.63
ISG15	NC_009145	complement(48856588..48857742)	100066364	3.22	1.69	8.57e-06	0.00216	6.5
LOC100070235	NC_009150	complement(78164562..78195335)	100070235	3.23	1.69	1.88e-08	1.42e-05	0.82
IL32	NC_009156	complement(40909114..40914759)	100065894	3.24	1.7	2.47e-05	0.00517	1.86
ANKRD34B	NC_009157	85673895..85686423	100073257	3.24	1.69	3.73e-05	0.00736	0.5
SLAMF6	NC_009148	33479007..33548815	100058672	3.25	1.7	4.42e-07	0.000187	1.27
PSMB9	NC_009163	34339623..34364964	100060885	3.28	1.71	6.97e-06	0.00198	2.09
FDPS	NC_009148	complement(39215701..39225390)	100063641	3.29	1.72	6.57e-08	4.08e-05	9.29
FLRT3	NC_009165	10223612..10238415	100051056	3.46	1.79	4.01e-08	2.58e-05	4.56
LOC111769970	NC_009165	21409466..21482102	111769970	3.48	1.8	1.51e-05	0.00354	1.16
ECM2	NC_009166	55060694..55101696	100055819	3.66	1.87	1.61e-08	1.27e-05	3.85
LOC100054321	NC_009153	24209919..24217798	100054321	3.71	1.89	1.28e-07	6.93e-05	0.81
ACSL4	NC_009175	complement(90598268..90687294)	100054459	3.71	1.89	4.38e-09	4.47e-06	5.84
APOBEC3Z2E	NC_009171	37107833..37109867	100302571	3.78	1.92	0.000147	0.02	2.25
DCSTAMP	NC_009152	51167049..51184957	100062879	3.81	1.93	7.96e-07	0.0003	0.8
ACSS2	NC_009165	26611578..26658945	100054562	3.82	1.93	2.25e-11	3.9e-08	26.52
ICOS	NC_009161	78694630..78716925	100067953	3.94	1.98	1.85e-05	0.00416	0.78
HPSE	NC_009146	55286331..55320519	100061267	4.17	2.06	1.44e-05	0.00342	0.61
EPSTI1	NC_009160	27227514..27313762	100051337	4.33	2.12	1.09e-09	1.27e-06	1.18
GZMA	NC_009164	complement(17827818..17835272)	100062497	4.35	2.12	1.03e-05	0.00252	1.13
SLC4A10	NC_009161	42107869..42382954	100061059	4.42	2.14	2.2e-06	0.000706	0.53
GPNMB	NC_009147	55013885..55040234	100067870	4.46	2.16	2.11e-13	4.59e-10	27.94
LOC102148710	NC_009154	complement(37340405..37353900)	102148710	4.61	2.21	2.18e-06	0.000706	3.53
UBD	NC_009163	complement(29578355..29580777)	102149821	4.63	2.21	5.1e-09	4.91e-06	23.49
LOC102147555	NC_009148	71845000..71858001	102147555	4.68	2.23	1.44e-15	3.58e-12	9.66
SECTM1	NC_009154	882349..896705	100629534	4.91	2.3	6.97e-09	6.05e-06	16.11
ACMSD	NC_009161	18852506..18922897	100050432	5.28	2.4	5.48e-07	0.000227	1.44
SAA1	NC_009150	complement(88539140..88543005)	100034017	5.47	2.45	7.24e-11	1.14e-07	6.09
ART3	NC_009146	complement(61788278..61906899)	100051066	5.65	2.5	1.95e-07	9.65e-05	0.75
LOC105761007	NC_009148	71948905..71967433	105761007	5.68	2.51	1.11e-16	3.21e-13	4.78
GNLY	NC_009158	complement(19476760..19481087)	100034133	6.04	2.59	7.27e-05	0.01	1.23
LOC100052081	NC_009148	72102102..72160264	100052081	7.13	2.83	0	0	1.55
SCD	NC_009144	complement(29610093..29625174)	100060485	7.59	2.92	0	0	220.43
APOL6	NC_009171	34226167..34242536	100069335	7.69	2.94	1e-09	1.24e-06	1.11
CXCL9	NC_009146	61907042..61916968	100057927	8.89	3.15	0	0	70.25
CXCL11	NC_009146	61858455..61860508	100629807	15.11	3.92	3.81e-13	7.34e-10	1.62
CXCL10	NC_009146	61889205..61890719	100050993	18.71	4.23	0	0	74.91
LOC106781592	NC_009157	complement(29210280..29215374)	106781592	21.65	4.44	1.09e-07	6.12e-05	5.53
GBP5	NC_009148	71898095..71911161	100052023	23.87	4.58	0	0	4.77
