# Supplementary material for: An Equine Model for Vaccination against a Hepacivirus: Insights into Host Responses to E2 Recombinant Protein Vaccination and Subsequent Equine Hepacivirus Inoculation
Source: Viruses. 2022 Jun 27;14(7):1401. doi: 10.3390/v14071401 (PMC9318657; doi:10.3390/v14071401)
Supplement: Supplementary file 1 [file viruses-14-01401-s001.zip › Supplementary Table S4 new grouping.xlsx]

## Sheet: vaccine d+13 vs d-63
GOID	GOTerm	Term PValue	Term PValue Corrected with Bonferroni step down	Group PValue	Group PValue Corrected with Bonferroni step down	GOLevels	GOGroups	% Associated Genes	Nr. Genes	Associated Genes Found
GO:0006695	cholesterol biosynthetic process	0.000149652	0.000149652	0.000149652	0.000149652	[6, 7]	Group0	4.47761	3	[HMGCS1, IDI1, MSMO1]
GO:0071616	acyl-CoA biosynthetic process	0.00010768	0.00021536	0.00010768	0.00021536	[5, 6, 7, 8, 9, 10, 11]	Group1	5	3	[ACSS2, ELOVL6, SCD]

## Sheet: vaccine d+97 vs d+13
GOID	GOTerm	Term PValue	Term PValue Corrected with Bonferroni step down	Group PValue	Group PValue Corrected with Bonferroni step down	GOLevels	GOGroups	% Associated Genes	Nr. Genes	Associated Genes Found
GO:0051085	chaperone cofactor-dependent protein refolding	0.000405577	0.00243346	0.000405577	0.00121673	[4, 5]	Group0	8.82353	3	[HSPA13, HSPA5, HSPH1]
GO:0071549	cellular response to dexamethasone stimulus	0.000405577	0.00243346	0.000405577	0.00121673	[6, 8, 9]	Group1	8.82353	3	[DDIT4, FBXO32, PCK1]
GO:0072332	intrinsic apoptotic signaling pathway by p53 class mediator	0.00037808	0.00264656	0.00037808	0.0018904	[5, 6, 7]	Group2	5	4	[BBC3, CDKN1A, DDIT4, PMAIP1]
GO:0032720	negative regulation of tumor necrosis factor production	0.00257652	0.00515304	0.00257652	0.00257652	[5, 6, 7, 8, 9]	Group3	4.6875	3	[GPNMB, TNFAIP3, ZC3H12A]
GO:1905897	regulation of response to endoplasmic reticulum stress	3.47624e-05	0.000347624	3.47624e-05	0.000243337	[4, 5, 6]	Group4	5.74713	5	[BBC3, FICD, HSPA5, MANF, PMAIP1]
GO:1903894	regulation of IRE1-mediated unfolded protein response	3.26896e-05	0.000359586	3.47624e-05	0.000243337	[5, 6, 7, 8, 9]	Group4	20	3	[BBC3, FICD, HSPA5]
GO:0010893	positive regulation of steroid biosynthetic process	0.000108289	0.000974597	0.000396444	0.00158577	[5, 6, 7, 8]	Group5	13.6364	3	[NR1D1, SREBF1, STARD4]
GO:0004879	nuclear receptor activity	0.00224609	0.00673826	0.000396444	0.00158577	[4, 5, 6, 8, 9, 10, 11, 12, 13, 14]	Group5	4.91803	3	[NR1D1, NR1D2, SREBF1]
GO:0043153	entrainment of circadian clock by photoperiod	0.000278568	0.00222854	0.000343191	0.00205915	[4, 5, 6]	Group6	10	3	[CRY1, PER1, SIK1]
GO:0010677	negative regulation of cellular carbohydrate metabolic process	0.00133993	0.00535973	0.000343191	0.00205915	[4, 5, 6, 7]	Group6	5.88235	3	[CRY1, DDIT4, SIK1]
GO:0045736	negative regulation of cyclin-dependent protein serine/threonine kinase activity	0.000278568	0.00222854	0.000567027	0.00113405	[4, 5, 6, 7, 8, 9, 10, 11, 12]	Group7	10	3	[CDKN1A, CDKN2C, TNFAIP3]
GO:0004860	protein kinase inhibitor activity	0.00345993	0.00345993	0.000567027	0.00113405	[7, 8, 9, 10]	Group7	4.22535	3	[CDKN1A, CDKN2C, TRIB3]
GO:0009267	cellular response to starvation	1.78213e-06	2.31677e-05	6.45676e-06	5.1654e-05	[4, 5, 6]	Group8	4.10256	8	[BHLHA15, CDKN1A, HSPA5, PCK1, PMAIP1, SIK1, SREBF1, ZC3H12A]
GO:0042149	cellular response to glucose starvation	2.03511e-06	2.44214e-05	6.45676e-06	5.1654e-05	[5, 6, 7]	Group8	10.2041	5	[BHLHA15, HSPA5, PMAIP1, SIK1, ZC3H12A]
GO:0019432	triglyceride biosynthetic process	0.000759255	0.00379628	6.45676e-06	5.1654e-05	[6, 7, 8]	Group8	7.14286	3	[PCK1, SIK1, SREBF1]

## Sheet: vaccine d+97 vs d-63
GOID	GOTerm	Term PValue	Term PValue Corrected with Bonferroni step down	Group PValue	Group PValue Corrected with Bonferroni step down	GOLevels	GOGroups	% Associated Genes	Nr. Genes	Associated Genes Found
GO:0006695	cholesterol biosynthetic process	0.00123784	0.00123784	0.00123784	0.00123784	[6, 7]	Group0	4.47761	3	[ACAT2, IDI1, INSIG1]
GO:0071549	cellular response to dexamethasone stimulus	0.000166454	0.000665817	0.000166454	0.000499363	[6, 8, 9]	Group1	8.82353	3	[DDIT4, FBXO32, PCK1]
GO:0071616	acyl-CoA biosynthetic process	0.000898143	0.00179629	0.000898143	0.00179629	[5, 6, 7, 8, 9, 10, 11]	Group2	5	3	[ACSS2, ELOVL6, SCD]
GO:0045598	regulation of fat cell differentiation	3.63796e-06	1.81898e-05	3.63796e-06	1.45518e-05	[4, 5]	Group3	4.54545	6	[ARNTL, INSIG1, PIM1, TRIB3, ZBTB16, ZC3H12A]
GO:0045599	negative regulation of fat cell differentiation	0.000466284	0.00139885	3.63796e-06	1.45518e-05	[4, 5, 6]	Group3	6.25	3	[ARNTL, INSIG1, TRIB3]
GO:0045600	positive regulation of fat cell differentiation	0.00123784	0.00123784	3.63796e-06	1.45518e-05	[4, 5, 6]	Group3	4.47761	3	[PIM1, ZBTB16, ZC3H12A]

## Sheet: control d+13 vs d-63
GOID	GOTerm	Term PValue	Term PValue Corrected with Bonferroni step down	Group PValue	Group PValue Corrected with Bonferroni step down	GOLevels	GOGroups	% Associated Genes	Nr. Genes	Associated Genes Found
GO:0009615	response to virus	0.000129013	0.0148365	0.000129013	0.000903091	[3, 5]	Group00	4.01146	14	[CXCL9, DDX60, DTX3L, IFI44, IFI44L, MAP3K14, OAS2, PARP9, SKP2, SPON2, STAT1, TLR3, TRIM22, ZC3H12A]
GO:0009743	response to carbohydrate	0.000408181	0.0412263	0.000408181	0.000408181	[4]	Group01	4.26357	11	[CCN2, EGR1, FGF21, GCLM, GOLT1B, HMGCR, HNF1A, MYC, NR1D1, SRF, THBS1]
GO:0072203	cell proliferation involved in metanephros development	0.00029278	0.0310347	0.00029278	0.00117112	[4, 6, 7, 8, 9]	Group02	27.2727	3	[EGR1, MYC, STAT1]
GO:1900180	regulation of protein localization to nucleus	0.000340316	0.0353929	0.000340316	0.000680632	[5, 6, 7]	Group03	5.7971	8	[CCT6A, DTX3L, JUP, PARP9, RAB23, UFM1, ZC3H12A, ZPR1]
GO:0007178	transmembrane receptor protein serine/threonine kinase signaling pathway	4.35072e-06	0.000613452	4.35072e-06	4.78579e-05	[5, 6, 7]	Group04	4.58221	17	[ATOH8, BMPR1A, CCN1, EGR1, ENG, FAM83G, FOS, FST, GOLT1B, HNF1A, HSPA5, JUN, LTBP3, SLC33A1, THBS1, TMEM100, ZYX]
GO:0032873	negative regulation of stress-activated MAPK cascade	0.000318368	0.0334286	0.000318368	0.000955103	[6, 7, 8, 9, 10, 11, 12]	Group05	10.4167	5	[DNAJA1, DUSP1, HIPK3, MYC, PER1]
GO:0048661	positive regulation of smooth muscle cell proliferation	0.000141775	0.0158788	0.000141775	0.000850648	[4, 5, 6]	Group06	7.69231	7	[BMPR1A, HMGCR, JUN, MYC, SKP2, STAT1, THBS1]
GO:0055088	lipid homeostasis	0.000174535	0.0193734	0.000174535	0.000872674	[5]	Group07	5.66038	9	[ACACA, ANGPTL4, APOA5, GOLT1B, HNF1A, NR1D1, NR1D2, NUS1, ORMDL1]
GO:0035912	dorsal aorta morphogenesis	0.000102159	0.0121569	2.029e-06	2.6377e-05	[7, 8, 9, 10, 11, 12]	Group08	37.5	3	[BMPR1A, ENG, SRF]
GO:1902895	positive regulation of pri-miRNA transcription by RNA polymerase II	1.26417e-05	0.00170663	2.029e-06	2.6377e-05	[7, 8, 9, 10, 11, 12, 13]	Group08	14.2857	6	[ATOH8, BMPR1A, EGR1, FOS, JUN, SRF]
GO:0006986	response to unfolded protein	2.34997e-05	0.00303147	5.77705e-06	5.77705e-05	[4, 5]	Group09	5.88235	11	[ATF3, BOK, DNAJA1, DNAJB9, FGF21, GFPT1, HSPA13, HSPA5, HYOU1, MANF, THBS1]
GO:0034976	response to endoplasmic reticulum stress	2.83225e-05	0.00362528	5.77705e-06	5.77705e-05	[4]	Group09	4.62046	14	[ATF3, BOK, DNAJB9, DNAJC10, FGF21, GFPT1, HSPA5, HYOU1, JUN, MANF, THBS1, UBA5, UFL1, UFM1]
GO:0014074	response to purine-containing compound	0.000263463	0.028454	6.72862e-05	0.000538289	[5]	Group10	5.35714	9	[AKAP6, DUSP1, FOS, HMGCS1, HSPA5, JUN, PDE2A, PER1, STAT1]
GO:0046683	response to organophosphorus	0.000112168	0.0132358	6.72862e-05	0.000538289	[4]	Group10	6	9	[AKAP6, CRLS1, DUSP1, FOS, HSPA5, JUN, PDE2A, PER1, STAT1]
GO:0003158	endothelium development	3.76299e-06	0.000534344	3.76299e-06	4.51559e-05	[5]	Group11	8	10	[ATOH8, ENG, KDM6B, MFSD2A, PDE2A, RAP2C, RHOB, ROBO4, STARD13, TMEM100]
GO:0045446	endothelial cell differentiation	5.81124e-05	0.00714783	3.76299e-06	4.51559e-05	[5, 6]	Group11	7.47664	8	[ATOH8, ENG, KDM6B, MFSD2A, PDE2A, RAP2C, ROBO4, TMEM100]
GO:0061028	establishment of endothelial barrier	0.000318368	0.0334286	3.76299e-06	4.51559e-05	[6, 7, 8]	Group11	10.4167	5	[ENG, MFSD2A, PDE2A, RAP2C, ROBO4]
GO:0009612	response to mechanical stimulus	8.27519e-06	0.00115025	4.72499e-11	7.55998e-10	[3]	Group12	5.53191	13	[BTG2, CHEK1, CNN2, ENG, FOS, GOLT1B, JUN, JUP, MAP3K14, PDE2A, STAT1, THBS1, TLR3]
GO:0009991	response to extracellular stimulus	1.49537e-07	2.25801e-05	4.72499e-11	7.55998e-10	[3]	Group12	4.14594	25	[ACSL3, ACSL4, ATF3, BAIAP2, CLPS, DNM1L, FGF21, FOS, GCLM, HIGD1A, HMGCR, HMGCS1, HSPA5, JUN, MFSD2A, NUAK2, NUCB2, SKP2, SRF, STAT1, TBL1XR1, TDO2, UFL1, ZC3H12A, ZFP36]
GO:0031667	response to nutrient levels	7.53994e-07	0.000109329	4.72499e-11	7.55998e-10	[4]	Group12	4.04218	23	[ACSL3, ACSL4, ATF3, BAIAP2, CLPS, DNM1L, FGF21, GCLM, HIGD1A, HMGCR, HMGCS1, HSPA5, JUN, MFSD2A, NUAK2, NUCB2, SRF, STAT1, TBL1XR1, TDO2, UFL1, ZC3H12A, ZFP36]
GO:0031668	cellular response to extracellular stimulus	0.000276663	0.029603	4.72499e-11	7.55998e-10	[3, 4]	Group12	4.16667	12	[ATF3, BAIAP2, DNM1L, FOS, HIGD1A, HSPA5, JUN, MFSD2A, NUAK2, SKP2, SRF, ZC3H12A]
GO:0071260	cellular response to mechanical stimulus	0.000123253	0.0142974	4.72499e-11	7.55998e-10	[4, 5]	Group12	7.86517	7	[CHEK1, CNN2, ENG, GOLT1B, MAP3K14, PDE2A, TLR3]
GO:0071496	cellular response to external stimulus	1.91322e-07	2.86983e-05	4.72499e-11	7.55998e-10	[3]	Group12	5.16304	19	[ATF3, BAIAP2, CHEK1, CNN2, DNM1L, ENG, FOS, GOLT1B, HIGD1A, HSPA5, JUN, MAP3K14, MFSD2A, NUAK2, PDE2A, SKP2, SRF, TLR3, ZC3H12A]
GO:0004467	long-chain fatty acid-CoA ligase activity	0.000498212	0.049323	2.04564e-05	0.000184107	[6, 7, 9]	Group13	23.0769	3	[ACSL3, ACSL4, SLC27A5]
GO:0006631	fatty acid metabolic process	1.65812e-05	0.00222188	2.04564e-05	0.000184107	[4, 5, 7]	Group13	4.13625	17	[ACACA, ACAT2, ACLY, ACSL3, ACSL4, ACSS2, APOA5, CYP2F1, ELOVL5, ELOVL6, ELOVL7, HNF1A, MFSD2A, MSMO1, PER2, SCD, SLC27A5]
GO:0015718	monocarboxylic acid transport	0.000122474	0.0143294	2.04564e-05	0.000184107	[7, 8]	Group13	5.34759	10	[ACACA, ACSL3, ACSL4, HNF1A, MFSD2A, MYC, SLC10A7, SLC16A12, SLC27A5, THBS1]
GO:0015908	fatty acid transport	0.00043212	0.043212	2.04564e-05	0.000184107	[5, 6, 8, 9]	Group13	6.42202	7	[ACACA, ACSL3, ACSL4, HNF1A, MFSD2A, SLC27A5, THBS1]
GO:0035338	long-chain fatty-acyl-CoA biosynthetic process	2.90076e-06	0.000414808	2.04564e-05	0.000184107	[6, 7, 8, 9, 10, 11, 12, 13]	Group13	26.3158	5	[ACSL3, ACSL4, ELOVL5, ELOVL6, ELOVL7]
GO:1901568	fatty acid derivative metabolic process	0.00013958	0.0157726	2.04564e-05	0.000184107	[3]	Group13	5.26316	10	[ACACA, ACLY, ACSL3, ACSL4, CYP2F1, ELOVL5, ELOVL6, ELOVL7, SCD, SLC27A5]
GO:1905039	carboxylic acid transmembrane transport	0.00036399	0.037127	2.04564e-05	0.000184107	[4, 5, 6, 7, 8]	Group13	4.6729	10	[ACACA, MFSD2A, MYC, PER2, SLC10A7, SLC13A2, SLC16A12, SLC1A5, SLC27A5, THBS1]
GO:0030518	intracellular steroid hormone receptor signaling pathway	6.23464e-05	0.00760627	1.15869e-10	1.73804e-09	[4, 5, 6, 7, 8]	Group14	6.47482	9	[AR, ARNTL, CRY1, ESR1, PER1, SKP2, UBA5, UFL1, UFM1]
GO:0030520	intracellular estrogen receptor signaling pathway	0.000131705	0.0150144	1.15869e-10	1.73804e-09	[5, 6, 7, 8, 9]	Group14	9.52381	6	[AR, ESR1, SKP2, UBA5, UFL1, UFM1]
GO:0030522	intracellular receptor signaling pathway	0.000343966	0.0354285	1.15869e-10	1.73804e-09	[3, 4, 5]	Group14	4.0678	12	[AR, ARNTL, CRY1, DDX60, ESR1, NR1D1, NR1D2, PER1, SKP2, UBA5, UFL1, UFM1]
GO:0033143	regulation of intracellular steroid hormone receptor signaling pathway	7.40637e-07	0.000108133	1.15869e-10	1.73804e-09	[4, 5, 6, 7, 8, 9]	Group14	11.1111	9	[AR, ARNTL, CRY1, ESR1, PER1, SKP2, UBA5, UFL1, UFM1]
GO:0033146	regulation of intracellular estrogen receptor signaling pathway	1.90264e-05	0.00251149	1.15869e-10	1.73804e-09	[5, 6, 7, 8, 9, 10]	Group14	13.3333	6	[AR, ESR1, SKP2, UBA5, UFL1, UFM1]
GO:0042752	regulation of circadian rhythm	2.08528e-05	0.00273171	1.15869e-10	1.73804e-09	[2, 3]	Group14	7.43802	9	[ARNTL, BHLHE40, CRY1, HNF1A, NR1D1, NR1D2, PER1, PER2, PER3]
GO:0043153	entrainment of circadian clock by photoperiod	1.24696e-05	0.00169587	1.15869e-10	1.73804e-09	[4, 5, 6]	Group14	20	5	[BHLHE40, CRY1, PER1, PER2, PER3]
GO:0043401	steroid hormone mediated signaling pathway	5.68064e-06	0.000795289	1.15869e-10	1.73804e-09	[4, 5, 6, 7]	Group14	6.21762	12	[AR, ARNTL, CRY1, ESR1, HNF1A, NR1D1, NR1D2, PER1, SKP2, UBA5, UFL1, UFM1]
GO:0048545	response to steroid hormone	2.04891e-08	3.15532e-06	1.15869e-10	1.73804e-09	[4, 5]	Group14	5.15223	22	[AR, ARNTL, CCN2, CRY1, DUSP1, EIF4E, ENG, ESR1, FOS, GOLT1B, HNF1A, KLF9, NR1D1, NR1D2, PER1, SKP2, TDO2, THBS1, UBA5, UFL1, UFM1, ZFP36]
GO:0071383	cellular response to steroid hormone stimulus	1.64251e-06	0.000236522	1.15869e-10	1.73804e-09	[5, 6]	Group14	5.53506	15	[AR, ARNTL, CRY1, EIF4E, ESR1, HNF1A, KLF9, NR1D1, NR1D2, PER1, SKP2, UBA5, UFL1, UFM1, ZFP36]
GO:0071407	cellular response to organic cyclic compound	1.92781e-08	2.98811e-06	1.15869e-10	1.73804e-09	[5]	Group14	4.1979	28	[AKAP6, AR, ARNTL, CRY1, DNM1L, EGR1, EIF4E, ESR1, GCLM, GOLPH3, HMGCS1, HNF1A, HSPA5, JUP, KLF9, MYC, NR1D1, NR1D2, PDE2A, PER1, SKP2, STAT1, TLR3, UBA5, UFL1, UFM1, ZC3H12A, ZFP36]
GO:2000323	negative regulation of glucocorticoid receptor signaling pathway	3.71666e-05	0.00468299	1.15869e-10	1.73804e-09	[5, 6, 7, 8, 9, 10, 11, 12]	Group14	50	3	[ARNTL, CRY1, PER1]
GO:0006066	alcohol metabolic process	2.83003e-07	4.18845e-05	1.17672e-08	1.64741e-07	[3, 4]	Group15	4.80769	20	[ACACA, ACAT2, ACLY, ACSS2, APOA5, ELOVL6, FDFT1, FDPS, GOLT1B, HMGCR, HMGCS1, HNF1A, HSD17B7, IDI1, MSMO1, MTMR7, NUS1, SCD, SGPP1, SQLE]
GO:0006084	acetyl-CoA metabolic process	0.000188249	0.0207074	1.17672e-08	1.64741e-07	[5, 6, 7, 8, 9, 10, 11]	Group15	11.6279	5	[ACACA, ACLY, ACSS2, HMGCS1, TDO2]
GO:0006633	fatty acid biosynthetic process	7.05981e-05	0.00847178	1.17672e-08	1.64741e-07	[5, 6, 7, 8]	Group15	5.71429	10	[ACACA, ACLY, ACSL3, ACSS2, APOA5, ELOVL5, ELOVL6, ELOVL7, HNF1A, SCD]
GO:0006732	coenzyme metabolic process	3.58809e-05	0.00455687	1.17672e-08	1.64741e-07	[4]	Group15	4.81482	13	[ACACA, ACLY, ACSL3, ACSL4, ACSS2, ELOVL5, ELOVL6, ELOVL7, HMGCR, HMGCS1, PARP9, SCD, TDO2]
GO:0006790	sulfur compound metabolic process	3.79773e-05	0.00474716	1.17672e-08	1.64741e-07	[3]	Group15	4.05063	16	[ACACA, ACLY, ACSL3, ACSL4, ACSS2, B4GALT6, ELOVL5, ELOVL6, ELOVL7, GCLM, GSR, HMGCS1, IDUA, SCD, SLC10A7, TDO2]
GO:0008202	steroid metabolic process	1.4211e-07	2.16007e-05	1.17672e-08	1.64741e-07	[4]	Group15	5.26316	19	[ACACA, ACAT2, ACLY, APOA5, EGR1, ELOVL6, ESR1, FDFT1, FDPS, HMGCR, HMGCS1, HNF1A, HSD17B7, IDI1, MSMO1, NR1D1, SCD, SLC27A5, SQLE]
GO:0008203	cholesterol metabolic process	2.57885e-09	4.07458e-07	1.17672e-08	1.64741e-07	[5, 6]	Group15	9.03614	15	[ACACA, ACAT2, ACLY, APOA5, ELOVL6, FDFT1, FDPS, HMGCR, HMGCS1, HNF1A, HSD17B7, IDI1, MSMO1, SCD, SQLE]
GO:0008299	isoprenoid biosynthetic process	4.40216e-05	0.00545868	1.17672e-08	1.64741e-07	[4, 5, 6]	Group15	15.625	5	[FDPS, HMGCR, HMGCS1, IDI1, NUS1]
GO:0008610	lipid biosynthetic process	4.49039e-09	7.04991e-07	1.17672e-08	1.64741e-07	[4]	Group15	4.03023	32	[ACACA, ACAT2, ACLY, ACSL3, ACSL4, ACSS2, APOA5, B4GALT6, CCN1, CRLS1, EGR1, ELOVL5, ELOVL6, ELOVL7, FDFT1, FDPS, HMGCR, HMGCS1, HNF1A, HSD17B7, IDI1, MFSD2A, MSMO1, MTMR7, NR1D1, NUS1, ORMDL1, SCD, SGPP1, SLC27A5, SOCS2, SQLE]
GO:0009108	coenzyme biosynthetic process	2.12393e-05	0.00276111	1.17672e-08	1.64741e-07	[5]	Group15	6.57895	10	[ACACA, ACLY, ACSL3, ACSL4, ACSS2, ELOVL5, ELOVL6, ELOVL7, PARP9, SCD]
GO:0009152	purine ribonucleotide biosynthetic process	0.000229597	0.0250261	1.17672e-08	1.64741e-07	[7, 8, 9, 10]	Group15	4.9505	10	[ACACA, ACLY, ACSL3, ACSL4, ACSS2, ELOVL5, ELOVL6, ELOVL7, MYC, SCD]
GO:0019216	regulation of lipid metabolic process	5.5628e-10	8.9561e-08	1.17672e-08	1.64741e-07	[4, 5]	Group15	5.49451	25	[ACACA, ACSL3, ANGPTL4, APOA5, CCN1, EEF1A2, EGR1, ELOVL5, ELOVL6, FDFT1, FDPS, FGF21, HCAR2, HMGCR, HMGCS1, HNF1A, IDI1, MFSD2A, NR1D1, NR1D2, ORMDL1, SCD, SOCS2, SQLE, TBL1XR1]
GO:0019218	regulation of steroid metabolic process	1.15874e-07	1.77287e-05	1.17672e-08	1.64741e-07	[5, 6]	Group15	8.95522	12	[ACACA, APOA5, EGR1, ELOVL6, FDFT1, FDPS, HMGCR, HMGCS1, IDI1, NR1D1, SCD, SQLE]
GO:0019367	fatty acid elongation, saturated fatty acid	6.44425e-05	0.00779755	1.17672e-08	1.64741e-07	[7, 8, 9, 10]	Group15	42.8571	3	[ELOVL5, ELOVL6, ELOVL7]
GO:0033875	ribonucleoside bisphosphate metabolic process	2.75503e-07	4.10499e-05	1.17672e-08	1.64741e-07	[6, 7, 8]	Group15	8.27586	12	[ACACA, ACLY, ACSL3, ACSL4, ACSS2, ELOVL5, ELOVL6, ELOVL7, HMGCR, HMGCS1, SCD, TDO2]
GO:0034032	purine nucleoside bisphosphate metabolic process	2.75503e-07	4.10499e-05	1.17672e-08	1.64741e-07	[5, 6, 7, 8]	Group15	8.27586	12	[ACACA, ACLY, ACSL3, ACSL4, ACSS2, ELOVL5, ELOVL6, ELOVL7, HMGCR, HMGCS1, SCD, TDO2]
GO:0034625	fatty acid elongation, monounsaturated fatty acid	6.44425e-05	0.00779755	1.17672e-08	1.64741e-07	[8, 9, 10, 11]	Group15	42.8571	3	[ELOVL5, ELOVL6, ELOVL7]
GO:0034626	fatty acid elongation, polyunsaturated fatty acid	6.44425e-05	0.00779755	1.17672e-08	1.64741e-07	[8, 9, 10, 11]	Group15	42.8571	3	[ELOVL5, ELOVL6, ELOVL7]
GO:0044272	sulfur compound biosynthetic process	1.04946e-05	0.00143776	1.17672e-08	1.64741e-07	[4]	Group15	5.85366	12	[ACACA, ACLY, ACSL3, ACSL4, ACSS2, B4GALT6, ELOVL5, ELOVL6, ELOVL7, GCLM, SCD, SLC10A7]
GO:0045540	regulation of cholesterol biosynthetic process	6.79786e-09	1.06047e-06	1.17672e-08	1.64741e-07	[5, 6, 7, 8, 9]	Group15	18.75	9	[ACACA, ELOVL6, FDFT1, FDPS, HMGCR, HMGCS1, IDI1, SCD, SQLE]
GO:0046165	alcohol biosynthetic process	2.27244e-09	3.61318e-07	1.17672e-08	1.64741e-07	[4, 5]	Group15	8.37696	16	[ACACA, ACAT2, ACLY, APOA5, ELOVL6, FDFT1, FDPS, GOLT1B, HMGCR, HMGCS1, HSD17B7, IDI1, MSMO1, NUS1, SCD, SQLE]
GO:0046890	regulation of lipid biosynthetic process	1.28632e-09	2.05811e-07	1.17672e-08	1.64741e-07	[4, 5, 6]	Group15	8.05687	17	[ACACA, ACSL3, APOA5, CCN1, EGR1, ELOVL5, ELOVL6, FDFT1, FDPS, HMGCR, HMGCS1, IDI1, MFSD2A, NR1D1, ORMDL1, SCD, SQLE]
GO:0051188	cofactor biosynthetic process	9.48499e-06	0.00130893	1.17672e-08	1.64741e-07	[4]	Group15	5.46218	13	[ACACA, ACLY, ACSL3, ACSL4, ACSS2, ELOVL5, ELOVL6, ELOVL7, GCLM, HNF1A, MPV17L, PARP9, SCD]
GO:0062012	regulation of small molecule metabolic process	6.41291e-07	9.42698e-05	1.17672e-08	1.64741e-07	[3, 4]	Group15	4.38413	21	[ACACA, APOA5, CRY1, EGR1, ELOVL5, ELOVL6, FAM3C, FDFT1, FDPS, HMGCR, HMGCS1, IDI1, MFSD2A, MIDN, MYC, NR1D1, PSMD5, SCD, SLC35B4, SLC4A4, SQLE]
GO:0072330	monocarboxylic acid biosynthetic process	1.8182e-05	0.00241821	1.17672e-08	1.64741e-07	[6, 7]	Group15	5.13834	13	[ACACA, ACLY, ACSL3, ACSS2, APOA5, ELOVL5, ELOVL6, ELOVL7, HNF1A, NR1D1, PER2, SCD, SLC27A5]
GO:1901617	organic hydroxy compound biosynthetic process	1.5584e-10	2.52461e-08	1.17672e-08	1.64741e-07	[4]	Group15	7.07071	21	[ACACA, ACAT2, ACLY, APOA5, ELOVL6, FDFT1, FDPS, GOLT1B, HMGCR, HMGCS1, HNF1A, HSD17B7, IDI1, MSMO1, NR1D1, NUS1, PER2, SCD, SLC27A5, SQLE, TDO2]

## Sheet: control d+97 vs d+13
GOID	GOTerm	Term PValue	Term PValue Corrected with Bonferroni step down	Group PValue	Group PValue Corrected with Bonferroni step down	GOLevels	GOGroups	% Associated Genes	Nr. Genes	Associated Genes Found
GO:0010821	regulation of mitochondrion organization	0.000426431	0.0375259	0.000426431	0.00127929	[5, 6]	Group00	4.36893	9	[FZD5, GZMB, HIGD1A, HSPA1A, MPV17L, RAC2, SQSTM1, TP53BP2, TREM2]
GO:0071353	cellular response to interleukin-4	0.000540785	0.045426	0.000540785	0.000540785	[6]	Group01	11.4286	4	[CORO1A, DCSTAMP, HSPA5, IL2RG]
GO:1901214	regulation of neuron death	1.97543e-07	2.7656e-05	1.97543e-07	2.37051e-06	[4, 5]	Group02	4.98534	17	[CCL2, CCL3, CCL5, CHORDC1, CORO1A, CTSZ, DKK1, EGR1, ERBB3, GPNMB, HYOU1, KRAS, OXR1, TIMP1, TP53BP2, TRAF2, TYROBP]
GO:0043367	CD4-positive, alpha-beta T cell differentiation	0.000202874	0.0198816	0.000202874	0.00121724	[7, 8, 9, 10, 11, 12]	Group03	7.69231	6	[CD83, LY9, PLA2G2D, RELB, SLAMF6, ZC3H12A]
GO:0043618	regulation of transcription from RNA polymerase II promoter in response to stress	0.000410633	0.0369569	0.000410633	0.00164253	[5, 7, 8, 9, 10, 11, 12]	Group04	5.64516	7	[ATF3, CHEK1, EGR1, HIGD1A, HSPA1A, HSPA5, TIMP1]
GO:0050886	endocrine process	0.000526455	0.0447486	0.000526455	0.00105291	[3]	Group05	6.45161	6	[CGA, CORIN, CRY1, CTSZ, HCAR2, KRAS]
GO:0031397	negative regulation of protein ubiquitination	0.000233136	0.022381	8.67064e-05	0.000693651	[7, 8, 9, 10, 11]	Group06	7.5	6	[CAV1, CHORDC1, CRY1, DNAJA1, HSPA1A, SQSTM1]
GO:1903320	regulation of protein modification by small protein conjugation or removal	8.67064e-05	0.00945099	8.67064e-05	0.000693651	[6, 7, 8]	Group06	4.43548	11	[BIRC3, CAV1, CHORDC1, CRY1, DNAJA1, EGR1, HSPA1A, HSPA5, SQSTM1, UBE2C, ZC3H12A]
GO:0009267	cellular response to starvation	0.000395664	0.0360055	0.000395664	0.00197832	[4, 5, 6]	Group07	4.93827	8	[ATF3, BHLHA15, CDKN1A, HIGD1A, HSPA5, NUAK2, PCK1, ZC3H12A]
GO:0042149	cellular response to glucose starvation	9.83856e-05	0.0105273	0.000395664	0.00197832	[5, 6, 7]	Group07	11.6279	5	[BHLHA15, HIGD1A, HSPA5, NUAK2, ZC3H12A]
GO:0046890	regulation of lipid biosynthetic process	0.000105783	0.011213	0.000105783	0.000740481	[4, 5, 6]	Group08	4.73934	10	[CGA, EGR1, FABP5, GPAM, HMGCR, HMGCS1, NR1D1, ORMDL1, SQLE, STARD4]
GO:0050810	regulation of steroid biosynthetic process	1.13697e-05	0.00146669	0.000105783	0.000740481	[5, 6, 7]	Group08	8.16327	8	[CGA, EGR1, GPAM, HMGCR, HMGCS1, NR1D1, SQLE, STARD4]
GO:0002694	regulation of leukocyte activation	2.02173e-09	2.89107e-07	5.66333e-09	7.92866e-08	[3, 4, 5]	Group09	4.16667	27	[CAV1, CCL2, CCL3, CCL5, CD83, CD84, CDKN1A, CORO1A, CST7, GPAM, GPNMB, HSPH1, ICOS, ICOSLG, IKZF3, LAT, LGALS1, LGALS3, NR1D1, PLA2G2D, RAC2, SLC7A2, TIMP1, TMEM131L, TREM2, TYROBP, ZC3H12A]
GO:0002695	negative regulation of leukocyte activation	0.000244623	0.0232392	5.66333e-09	7.92866e-08	[3, 4, 5, 6]	Group09	4.71204	9	[CD84, CST7, GPNMB, LGALS3, NR1D1, PLA2G2D, TMEM131L, TYROBP, ZC3H12A]
GO:0042116	macrophage activation	0.000130814	0.0134739	5.66333e-09	7.92866e-08	[4, 5]	Group09	6.79612	7	[CCL3, CST7, NR1D1, SLC7A2, TREM2, TYROBP, ZC3H12A]
GO:0070555	response to interleukin-1	3.76689e-06	0.000497229	6.06129e-07	6.06129e-06	[5]	Group10	5.6338	12	[CCL2, CCL3, CCL4, CCL5, EGR1, ICAM1, NR1D1, PCK1, SQSTM1, TIMP1, YTHDC2, ZC3H12A]
GO:0071347	cellular response to interleukin-1	3.67466e-05	0.00429935	6.06129e-07	6.06129e-06	[6]	Group10	5.37634	10	[CCL2, CCL3, CCL4, CCL5, EGR1, ICAM1, NR1D1, PCK1, SQSTM1, ZC3H12A]
GO:0071548	response to dexamethasone	0.000184905	0.0184905	6.06129e-07	6.06129e-06	[4, 5, 7, 8]	Group10	10.2041	5	[EIF4E, FBXO32, ICAM1, PCK1, TIMP1]
GO:0097327	response to antineoplastic agent	0.000197135	0.0195163	6.06129e-07	6.06129e-06	[4]	Group10	6.36364	7	[EGR1, EIF4E, FBXO32, ICAM1, PCK1, TIMP1, ZC3H12A]
GO:1901654	response to ketone	0.000160434	0.0162039	6.06129e-07	6.06129e-06	[4]	Group10	4.5045	10	[CAV1, CDKN1A, EIF4E, FBXO32, ICAM1, PCK1, PSPH, PTGFR, SPP1, TIMP1]
GO:0000768	syncytium formation by plasma membrane fusion	0.000444752	0.0386934	8.46567e-07	7.61911e-06	[3, 4, 5, 6]	Group11	8.47458	5	[CXCL10, CXCL9, DCSTAMP, TREM2, TYROBP]
GO:0001774	microglial cell activation	0.000184905	0.0184905	8.46567e-07	7.61911e-06	[4, 5, 6, 7]	Group11	10.2041	5	[CCL3, CST7, NR1D1, TREM2, TYROBP]
GO:0034238	macrophage fusion	2.456e-05	0.00299632	8.46567e-07	7.61911e-06	[4, 5, 6, 7]	Group11	50	3	[DCSTAMP, TREM2, TYROBP]
GO:0043277	apoptotic cell clearance	0.000203657	0.0197547	8.46567e-07	7.61911e-06	[4, 6]	Group11	10	5	[CCL2, RAC2, RHOBTB3, TREM2, TYROBP]
GO:0060142	regulation of syncytium formation by plasma membrane fusion	1.6329e-05	0.00207379	8.46567e-07	7.61911e-06	[4, 5, 6, 7]	Group11	16.6667	5	[CXCL10, CXCL9, DCSTAMP, TREM2, TYROBP]
GO:0006986	response to unfolded protein	1.33328e-07	1.87993e-05	1.49775e-07	1.94707e-06	[4, 5]	Group12	6.95187	13	[ATF3, BHLHA15, CCL2, DNAJA1, DNAJB11, DNAJB4, DNAJB9, HSPA13, HSPA1A, HSPA5, HSPH1, HYOU1, MANF]
GO:0030968	endoplasmic reticulum unfolded protein response	0.000571334	0.0474208	1.49775e-07	1.94707e-06	[3, 4, 5, 6, 7]	Group12	5.34351	7	[ATF3, BHLHA15, CCL2, DNAJB11, DNAJB9, HSPA5, HYOU1]
GO:0034620	cellular response to unfolded protein	4.27697e-05	0.00496128	1.49775e-07	1.94707e-06	[5, 6]	Group12	5.92105	9	[ATF3, BHLHA15, CCL2, DNAJB11, DNAJB9, HSPA13, HSPA1A, HSPA5, HYOU1]
GO:0034976	response to endoplasmic reticulum stress	2.79225e-05	0.0033507	1.49775e-07	1.94707e-06	[4]	Group12	4.29043	13	[ATF3, BHLHA15, CAV1, CCL2, DNAJB11, DNAJB9, DNAJC10, HSPA1A, HSPA5, HYOU1, MANF, TRAF2, UFM1]
GO:0061077	chaperone-mediated protein folding	7.33071e-05	0.0082104	1.49775e-07	1.94707e-06	[3]	Group12	9.23077	6	[CHORDC1, DNAJB4, HSPA13, HSPA1A, HSPA5, HSPH1]
GO:1905897	regulation of response to endoplasmic reticulum stress	0.000468672	0.0403058	1.49775e-07	1.94707e-06	[4, 5, 6]	Group12	6.59341	6	[CAV1, DNAJB9, HSPA1A, HSPA5, HYOU1, MANF]
GO:0032612	interleukin-1 production	4.95592e-05	0.00569931	5.13975e-07	5.65372e-06	[3, 6]	Group13	6.66667	8	[ACP5, CCL3, EGR1, FZD5, SAA1, TREM2, TYROBP, ZC3H12A]
GO:0032652	regulation of interleukin-1 production	2.31916e-05	0.00285257	5.13975e-07	5.65372e-06	[4, 5, 6, 7]	Group13	7.40741	8	[ACP5, CCL3, EGR1, FZD5, SAA1, TREM2, TYROBP, ZC3H12A]
GO:0043030	regulation of macrophage activation	5.60488e-05	0.00638956	5.13975e-07	5.65372e-06	[4, 5, 6]	Group13	9.67742	6	[CCL3, CST7, NR1D1, SLC7A2, TREM2, ZC3H12A]
GO:1903978	regulation of microglial cell activation	5.68256e-05	0.00642129	5.13975e-07	5.65372e-06	[5, 6, 7, 8]	Group13	20	4	[CCL3, CST7, NR1D1, TREM2]
GO:0022407	regulation of cell-cell adhesion	4.48781e-07	6.19317e-05	4.40437e-12	7.04698e-11	[4, 5]	Group14	4.24107	19	[CAV1, CCL2, CCL5, CD44, CD83, CORO1A, FERMT3, GPAM, GPNMB, HSPH1, ICAM1, ICOS, ICOSLG, LGALS1, LGALS3, PLA2G2D, TIMP1, TMEM131L, ZC3H12A]
GO:0042098	T cell proliferation	7.99799e-05	0.00879779	4.40437e-12	7.04698e-11	[5, 6]	Group14	4.90196	10	[CCL5, CORO1A, GPAM, GPNMB, ICOSLG, LGALS3, PLA2G2D, RAC2, TIMP1, TMEM131L]
GO:0042110	T cell activation	9.71673e-12	1.39921e-09	4.40437e-12	7.04698e-11	[4, 5]	Group14	5.29412	27	[CAV1, CCL2, CCL5, CD44, CD83, CD8A, CD8B, CORO1A, EGR1, FZD5, GPAM, GPNMB, HSPH1, ICAM1, ICOS, ICOSLG, LAT, LGALS1, LGALS3, LY9, PLA2G2D, RAC2, RELB, SLAMF6, TIMP1, TMEM131L, ZC3H12A]
GO:0042129	regulation of T cell proliferation	2.17903e-05	0.00272379	4.40437e-12	7.04698e-11	[6, 7, 8]	Group14	5.71429	10	[CCL5, CORO1A, GPAM, GPNMB, ICOSLG, LGALS3, PLA2G2D, RAC2, TIMP1, TMEM131L]
GO:0046651	lymphocyte proliferation	2.26619e-05	0.00281007	4.40437e-12	7.04698e-11	[4, 5]	Group14	4.3771	13	[CCL5, CDKN1A, CORO1A, GPAM, GPNMB, ICOSLG, IKZF3, LGALS3, PLA2G2D, RAC2, TIMP1, TMEM131L, TYROBP]
GO:0050670	regulation of lymphocyte proliferation	1.42004e-06	0.000193126	4.40437e-12	7.04698e-11	[5, 6, 7]	Group14	5.65217	13	[CCL5, CDKN1A, CORO1A, GPAM, GPNMB, ICOSLG, IKZF3, LGALS3, PLA2G2D, RAC2, TIMP1, TMEM131L, TYROBP]
GO:0050863	regulation of T cell activation	5.55162e-08	7.8833e-06	4.40437e-12	7.04698e-11	[5, 6, 7]	Group14	5.12821	18	[CAV1, CCL2, CCL5, CD83, CORO1A, GPAM, GPNMB, HSPH1, ICOS, ICOSLG, LAT, LGALS1, LGALS3, PLA2G2D, RAC2, TIMP1, TMEM131L, ZC3H12A]
GO:0050870	positive regulation of T cell activation	3.60253e-05	0.00425099	4.40437e-12	7.04698e-11	[5, 6, 7, 8]	Group14	4.88889	11	[CAV1, CCL2, CCL5, CD83, CORO1A, GPAM, HSPH1, ICOS, ICOSLG, LGALS1, TIMP1]
GO:0050918	positive chemotaxis	3.03943e-05	0.00361692	4.40437e-12	7.04698e-11	[4, 5]	Group14	8.53659	7	[CCL3, CCL5, CORO1A, CXCL10, GPNMB, LGALS3, SAA1]
GO:0070661	leukocyte proliferation	1.49827e-05	0.00191778	4.40437e-12	7.04698e-11	[3]	Group14	4.25532	14	[CCL5, CDKN1A, CORO1A, GPAM, GPNMB, ICOSLG, IKZF3, LGALS3, PLA2G2D, RAC2, TIMP1, TMEM131L, TREM2, TYROBP]
GO:1903039	positive regulation of leukocyte cell-cell adhesion	2.86298e-06	0.00038364	4.40437e-12	7.04698e-11	[5, 6, 7]	Group14	5.30612	13	[CAV1, CCL2, CCL5, CD44, CD83, CORO1A, GPAM, HSPH1, ICAM1, ICOS, ICOSLG, LGALS1, TIMP1]
GO:0002237	response to molecule of bacterial origin	2.57663e-07	3.58151e-05	1.84502e-10	2.76753e-09	[4, 6]	Group15	4.62725	18	[ACP5, CCL2, CCL3, CCL5, CD68, CXCL10, CXCL9, FZD5, ICAM1, IL18BP, JUNB, NFKB2, NR1D1, PCK1, PTGFR, TIMP1, TREM2, ZC3H12A]
GO:0002548	monocyte chemotaxis	0.000120446	0.0125264	1.84502e-10	2.76753e-09	[4, 6, 7]	Group15	8.4507	6	[CCL2, CCL3, CCL4, CCL5, CXCL10, LGALS3]
GO:0002687	positive regulation of leukocyte migration	0.00024617	0.02314	1.84502e-10	2.76753e-09	[3, 4, 5, 6, 7, 8]	Group15	5.29801	8	[CCL3, CCL4, CCL5, CXCL10, ICAM1, LGALS3, RAC2, TREM2]
GO:0005125	cytokine activity	0.000110983	0.0116532	1.84502e-10	2.76753e-09	[4, 5, 6, 7]	Group15	4.31373	11	[CCL2, CCL3, CCL4, CCL5, CXCL10, CXCL9, FAM3C, INHBE, SECTM1, SPP1, TIMP1]
GO:0008009	chemokine activity	2.03075e-05	0.00255874	1.84502e-10	2.76753e-09	[5, 6, 7, 8]	Group15	11.5385	6	[CCL2, CCL3, CCL4, CCL5, CXCL10, CXCL9]
GO:0030593	neutrophil chemotaxis	3.37513e-06	0.000448892	1.84502e-10	2.76753e-09	[5, 6, 7, 8, 9]	Group15	8.10811	9	[CCL2, CCL3, CCL4, CCL5, CXCL10, CXCL9, LGALS3, RAC2, SAA1]
GO:0030595	leukocyte chemotaxis	9.64867e-05	0.0104206	1.84502e-10	2.76753e-09	[3, 5, 6]	Group15	4.38247	11	[CCL2, CCL3, CCL4, CCL5, CORO1A, CXCL10, CXCL9, CXCR4, LGALS3, RAC2, SAA1]
GO:0031663	lipopolysaccharide-mediated signaling pathway	0.0376957	0.0376957	1.84502e-10	2.76753e-09	[4, 5, 6, 7, 9]	Group15	4.41176	3	[CCL2, CCL3, CCL5]
GO:0034612	response to tumor necrosis factor	2.75646e-06	0.000372122	1.84502e-10	2.76753e-09	[5]	Group15	4.61538	15	[BIRC3, CCL2, CCL3, CCL4, CCL5, DCSTAMP, HSPA1A, ICAM1, IL18BP, NR1D1, PCK1, TNFRSF12A, TRAF2, YTHDC2, ZC3H12A]
GO:0035747	natural killer cell chemotaxis	4.17859e-06	0.000547395	1.84502e-10	2.76753e-09	[5, 7, 8]	Group15	36.3636	4	[CCL2, CCL3, CCL4, CCL5]
GO:0043922	negative regulation by host of viral transcription	0.000419214	0.0373101	1.84502e-10	2.76753e-09	[4, 5, 6, 7, 8]	Group15	21.4286	3	[CCL3, CCL4, CCL5]
GO:0048245	eosinophil chemotaxis	0.000142201	0.0145045	1.84502e-10	2.76753e-09	[5, 6, 7, 8, 9]	Group15	16	4	[CCL2, CCL3, CCL5, LGALS3]
GO:0051924	regulation of calcium ion transport	1.00359e-05	0.00130467	1.84502e-10	2.76753e-09	[6, 7, 8, 9]	Group15	4.72727	13	[CAV1, CCL2, CCL3, CCL4, CCL5, CD84, CORO1A, CXCL10, CXCL9, CXCR4, ICAM1, LGALS3, TIMP1]
GO:0051928	positive regulation of calcium ion transport	7.83346e-05	0.00869514	1.84502e-10	2.76753e-09	[4, 5, 6, 7, 8, 9, 10]	Group15	6.25	8	[CAV1, CCL2, CCL3, CCL4, CCL5, CXCL10, CXCL9, LGALS3]
GO:0071216	cellular response to biotic stimulus	2.70129e-05	0.00326856	1.84502e-10	2.76753e-09	[3]	Group15	4.6332	12	[CCL2, CCL3, CCL5, CD68, CXCL10, CXCL9, FZD5, HSPA5, ICAM1, NR1D1, TREM2, ZC3H12A]
GO:0072676	lymphocyte migration	0.000353946	0.032563	1.84502e-10	2.76753e-09	[3, 5, 6]	Group15	5.78512	7	[CCL2, CCL3, CCL4, CCL5, CXCL10, ICAM1, SAA1]
GO:0097529	myeloid leukocyte migration	0.000300489	0.0279455	1.84502e-10	2.76753e-09	[3, 5, 6]	Group15	4.16667	10	[CCL2, CCL3, CCL4, CCL5, CXCL10, CXCL9, LGALS3, RAC2, SAA1, TREM2]
GO:1905517	macrophage migration	7.33071e-05	0.0082104	1.84502e-10	2.76753e-09	[4, 6, 7]	Group15	9.23077	6	[CCL2, CCL3, CCL5, LGALS3, SAA1, TREM2]
GO:1990869	cellular response to chemokine	1.40768e-06	0.000192853	1.84502e-10	2.76753e-09	[6]	Group15	9	9	[CCL2, CCL3, CCL4, CCL5, CXCL10, CXCL9, CXCR4, TREM2, ZC3H12A]

## Sheet: control d+97 vs d-63
GOID	GOTerm	Term PValue	Term PValue Corrected with Bonferroni step down	Group PValue	Group PValue Corrected with Bonferroni step down	GOLevels	GOGroups	% Associated Genes	Nr. Genes	Associated Genes Found
GO:0032873	negative regulation of stress-activated MAPK cascade	0.00208321	0.00416642	0.00208321	0.00208321	[6, 7, 8, 9, 10, 11, 12]	Group00	6.25	3	[DUSP1, MYC, PER1]
GO:0042056	chemoattractant activity	0.000109793	0.00197628	0.000109793	0.000658758	[4, 5, 6, 7]	Group01	8.51064	4	[CXCL10, GPNMB, LGALS3, SAA1]
GO:0060337	type I interferon signaling pathway	1.17568e-05	0.000305678	1.17568e-05	8.22979e-05	[5, 6, 7, 8, 9]	Group02	6.25	6	[EGR1, IRF1, ISG15, OAS2, PSMB8, STAT1]
GO:0071353	cellular response to interleukin-4	0.000828396	0.00579877	0.000828396	0.00248519	[6]	Group03	8.57143	3	[DCSTAMP, IL2RG, PARP14]
GO:0002230	positive regulation of defense response to virus by host	0.000635024	0.00508019	0.000233533	0.00116767	[6, 7, 8, 9]	Group04	9.375	3	[DDX58, PARP9, STAT1]
GO:0060334	regulation of interferon-gamma-mediated signaling pathway	0.000381717	0.00496232	0.000233533	0.00116767	[5, 6, 7, 8, 9, 10]	Group04	11.1111	3	[PARP14, PARP9, STAT1]
GO:0072215	regulation of metanephros development	0.000234686	0.00352029	0.000473217	0.00189287	[5, 6, 7, 8, 9]	Group05	13.0435	3	[EGR1, MYC, STAT1]
GO:0072203	cell proliferation involved in metanephros development	2.28952e-05	0.00052659	0.000473217	0.00189287	[4, 6, 7, 8, 9]	Group05	27.2727	3	[EGR1, MYC, STAT1]
GO:1990869	cellular response to chemokine	0.00195019	0.00585058	0.000847049	0.0016941	[6]	Group06	4	4	[CXCL10, CXCL11, CXCL9, DUSP1]
GO:0000768	syncytium formation by plasma membrane fusion	0.00375502	0.00375502	0.000847049	0.0016941	[3, 4, 5, 6]	Group06	5.08475	3	[CXCL10, CXCL9, DCSTAMP]
GO:0010524	positive regulation of calcium ion transport into cytosol	0.000266913	0.00373678	0.000847049	0.0016941	[3, 4, 5, 6, 7, 8, 9, 10, 11, 12, 13, 14]	Group06	6.77966	4	[CD4, CXCL10, CXCL11, CXCL9]
GO:0045638	negative regulation of myeloid cell differentiation	0.00174406	0.00697626	8.06064e-06	6.44851e-05	[4, 5, 6, 7, 8, 9, 10]	Group07	4.12371	4	[MYC, PIK3R1, TRIB1, ZBTB16]
GO:0002761	regulation of myeloid leukocyte differentiation	5.26112e-05	0.000999614	8.06064e-06	6.44851e-05	[5, 6, 7, 8, 9, 10]	Group07	4.8	6	[CD4, DCSTAMP, JUN, MYC, PIK3R1, TRIB1]
GO:0071378	cellular response to growth hormone stimulus	0.00042589	0.00511068	8.06064e-06	6.44851e-05	[6, 7, 8]	Group07	10.7143	3	[MYC, PIK3R1, SOCS2]
GO:0043618	regulation of transcription from RNA polymerase II promoter in response to stress	0.000508975	0.00458078	2.40814e-07	2.64896e-06	[5, 7, 8, 9, 10, 11, 12]	Group08	4.03226	5	[EGR1, JUN, PSMB10, PSMB8, PSMB9]
GO:0006521	regulation of cellular amino acid metabolic process	0.000435251	0.00478776	2.40814e-07	2.64896e-06	[4, 5, 6, 7]	Group08	5.97015	4	[ACMSD, PSMB10, PSMB8, PSMB9]
GO:1902895	positive regulation of pri-miRNA transcription by RNA polymerase II	0.0014147	0.00848818	2.40814e-07	2.64896e-06	[7, 8, 9, 10, 11, 12, 13]	Group08	7.14286	3	[EGR1, JUN, SRF]
GO:0002479	antigen processing and presentation of exogenous peptide antigen via MHC class I, TAP-dependent	4.07845e-06	0.000114197	2.40814e-07	2.64896e-06	[6]	Group08	7.5	6	[CYBB, PSMB10, PSMB8, PSMB9, TAP1, TAP2]
GO:0004298	threonine-type endopeptidase activity	0.000177602	0.00301924	2.40814e-07	2.64896e-06	[8, 9]	Group08	14.2857	3	[PSMB10, PSMB8, PSMB9]
GO:0045639	positive regulation of myeloid cell differentiation	1.76033e-05	0.000422479	2.56828e-06	2.31146e-05	[4, 5, 6, 7, 8, 9, 10]	Group09	5.82524	6	[CD4, DCSTAMP, ISG15, JUN, STAT1, TRIB1]
GO:0002763	positive regulation of myeloid leukocyte differentiation	0.000266913	0.00373678	2.56828e-06	2.31146e-05	[5, 6, 7, 8, 9, 10, 11]	Group09	6.77966	4	[CD4, DCSTAMP, JUN, TRIB1]
GO:0030224	monocyte differentiation	4.71197e-05	0.000942393	2.56828e-06	2.31146e-05	[6, 7, 8, 9, 10]	Group09	10.5263	4	[CD4, DCSTAMP, JUN, MYC]
GO:0045655	regulation of monocyte differentiation	3.32652e-06	9.64692e-05	2.56828e-06	2.31146e-05	[6, 7, 8, 9, 10, 11]	Group09	20	4	[CD4, DCSTAMP, JUN, MYC]
GO:0006637	acyl-CoA metabolic process	2.55987e-05	0.000537572	5.59709e-07	5.59709e-06	[4, 5, 6, 7, 8, 9, 10]	Group10	5.45455	6	[ACSL4, ACSS2, ELOVL6, HMGCS1, HMGCS2, SCD]
GO:0050810	regulation of steroid biosynthetic process	1.32367e-05	0.000330916	5.59709e-07	5.59709e-06	[5, 6, 7]	Group10	6.12245	6	[EGR1, ELOVL6, FDPS, HMGCS1, IDI1, SCD]
GO:0006084	acetyl-CoA metabolic process	0.00151501	0.00757504	5.59709e-07	5.59709e-06	[5, 6, 7, 8, 9, 10, 11]	Group10	6.97674	3	[ACSS2, HMGCS1, HMGCS2]
GO:0006695	cholesterol biosynthetic process	1.79347e-07	6.0978e-06	5.59709e-07	5.59709e-06	[6, 7]	Group10	8.97436	7	[ACAT2, ELOVL6, FDPS, HMGCS1, HMGCS2, IDI1, SCD]
GO:0045540	regulation of cholesterol biosynthetic process	5.30895e-06	0.000143342	5.59709e-07	5.59709e-06	[5, 6, 7, 8, 9]	Group10	10.4167	5	[ELOVL6, FDPS, HMGCS1, IDI1, SCD]
GO:0008299	isoprenoid biosynthetic process	2.35188e-05	0.000517414	5.59709e-07	5.59709e-06	[4, 5, 6]	Group10	12.5	4	[FDPS, HMGCS1, HMGCS2, IDI1]
GO:0045337	farnesyl diphosphate biosynthetic process	5.70173e-07	1.76754e-05	5.59709e-07	5.59709e-06	[5, 6, 7, 8]	Group10	75	3	[FDPS, HMGCS1, HMGCS2]
GO:0006732	coenzyme metabolic process	1.83749e-07	6.06371e-06	2.33074e-09	2.79688e-08	[4]	Group11	4.07407	11	[ACMSD, ACSL4, ACSS2, AFMID, ELOVL6, GCLC, HMGCS1, HMGCS2, PARP9, PPTC7, SCD]
GO:0051188	cofactor biosynthetic process	5.18407e-07	1.6589e-05	2.33074e-09	2.79688e-08	[4]	Group11	4.20168	10	[ACMSD, ACSL4, ACSS2, AFMID, CYBB, ELOVL6, GCLC, PARP9, PPTC7, SCD]
GO:0009108	coenzyme biosynthetic process	1.4203e-06	4.2609e-05	2.33074e-09	2.79688e-08	[5]	Group11	5.26316	8	[ACMSD, ACSL4, ACSS2, AFMID, ELOVL6, PARP9, PPTC7, SCD]
GO:0071616	acyl-CoA biosynthetic process	0.000266913	0.00373678	2.33074e-09	2.79688e-08	[5, 6, 7, 8, 9, 10, 11]	Group11	6.77966	4	[ACSL4, ACSS2, ELOVL6, SCD]
GO:0006733	oxidoreduction coenzyme metabolic process	0.000189246	0.00302794	2.33074e-09	2.79688e-08	[5]	Group11	7.40741	4	[ACMSD, AFMID, PARP9, PPTC7]
GO:0009435	NAD biosynthetic process	0.000473217	0.00473217	2.33074e-09	2.79688e-08	[8, 9, 10, 11]	Group11	10.3448	3	[ACMSD, AFMID, PARP9]
